# Supplementary material for: Poly[aqua­(μ3-2-hy­droxy-5-nitro­benzoato-κ3 O 1:O 1′:O 2)rubidium]
Source: Acta Crystallogr Sect E Struct Rep Online. 2011 Sep 17;67(Pt 10):m1400. doi: 10.1107/S1600536811037561 (PMC3201352; doi:10.1107/S1600536811037561)
Supplement: Supplementary file 1 [file e-67-m1400-sup1.cif]

##############################################################################
#                                                                            #
# This CIF contains the data in a paper accepted for publication in          #
# Acta Crystallographica Section E. It conforms to the requirements of       #
# Notes for Authors for Acta Crystallographica Section E, and has been       #
# peer reviewed under the auspices of the IUCr Commission on Journals.       #
#                                                                            #
# Full details of the Crystallographic Information File format               #
# are given in the paper "The Crystallographic Information File (CIF):       #
# a New Standard Archive File for Crystallography" by S. R. Hall, F. H.      #
# Allen and I. D. Brown [Acta Cryst. (1991), A47, 655-685].                  #
#                                                                            #
# The current version of the core CIF dictionary is obtainable from          #
# ftp://ftp.iucr.org/pub/cif_core.dic.                                       #
#                                                                            #
# Software is freely available for graphical display of the structure(s)     #
# in this CIF. For information consult the CIF software page                 #
# http://www.iucr.org/resources/cif/software.                                #
#                                                                            #
# This file may be used for bona fide research purposes within the           #
# scientific community so long as proper attribution is given to the journal # 
# article from which it was obtained.                                        #
#                                                                            #
##############################################################################
data_global
_audit_creation_method     ' SHELXL97 (Sheldrick, 2008)'
_journal_date_recd_electronic     2011-09-05
_journal_date_accepted     2011-09-14
_journal_name_full     'Acta Crystallographica, Section E'
_journal_year     2011
_journal_volume     67
_journal_issue     10
_journal_page_first     m1400
_journal_page_last     m1400
_journal_paper_category     QM
_journal_coeditor_code     NK2111
_publ_contact_author_name     'Dr Graham Smith'
_publ_contact_author_address
;
    Faculty of Science and Technology
    Queensland University of Technology
    GPO Box 2434, Brisbane, Queensland 4001, Australia
;
_publ_contact_author_email     g.smith@qut.edu.au
_publ_contact_author_fax     ' 61 7 3138 1804 '
_publ_contact_author_phone     ' 61 7 3300 2667 '
_publ_section_title
;\
Poly[aqua(\m~3~-2-hydroxy-5-nitrobenzoato-\k^3^<i>O</i>^1^:<i>O</i>^1'^:\
<i>O</i>^2^)rubidium]
;
loop_
    _publ_author_name
    _publ_author_address
    'Graham Smith'
;
  Faculty of Science and Technology
  Queensland University of Technology
  GPO Box 2434, Brisbane, Queensland 4001, Australia
;
    'Urs D. Wermuth'
;
  Faculty of Science and Technology
  Queensland University of Technology
  GPO Box 2434, Brisbane, Queensland 4001, Australia
;
    'Michael L. Williams'
;
  School of Biomolecular and Physical Sciences
  Griffith University
  Nathan, Queensland 4111, Australia
;
data_I
_audit_creation_method     SHELXL-97
_chemical_name_systematic
;
Poly[aqua(\m-2-hydroxy-5-nitrobenzoato-
\k^3^<i>O</i>^1^:<i>O</i>^1'^:<i>O</i>^2^)rubidium]
;
_chemical_name_common     'rubidium 5-nitrosalicylate monohydrate'
_chemical_formula_moiety     'C7 H6 N O6 Rb'
_chemical_formula_sum     'C7 H6 N O6 Rb'
_chemical_formula_iupac     '[Rb (C7 H4 N O5) (H2 O)]'
_chemical_formula_weight     285.60
_chemical_melting_point     ?
_symmetry_cell_setting     monoclinic
_symmetry_space_group_name_H-M     'P 21/c'
_symmetry_space_group_name_Hall     '-P 2ybc'
loop_
    _symmetry_equiv_pos_as_xyz
    'x, y, z'
    '-x, y+1/2, -z+1/2'
    '-x, -y, -z'
    'x, -y+1/2, z+1/2'
_cell_length_a     11.9738(5)
_cell_length_b     12.0230(4)
_cell_length_c     6.9571(3)
_cell_angle_alpha     90.00
_cell_angle_beta     105.401(4)
_cell_angle_gamma     90.00
_cell_volume     965.59(7)
_cell_formula_units_Z     4
_cell_measurement_reflns_used     4363
_cell_measurement_theta_min     3.38
_cell_measurement_theta_max     28.76
_cell_measurement_temperature     200(2)
_exptl_crystal_description     'needle'
_exptl_crystal_colour     'yellow'
_exptl_crystal_size_max     0.50
_exptl_crystal_size_mid     0.20
_exptl_crystal_size_min     0.10
_exptl_crystal_density_diffrn     1.965
_exptl_crystal_density_meas     ?
_exptl_crystal_density_method     'not measured'
_exptl_crystal_F_000     560
_exptl_absorpt_coefficient_mu     5.136
_exptl_absorpt_correction_type     multi-scan
_exptl_absorpt_process_details     '(CrysAlis PRO; Oxford Diffraction, 2010)'
_exptl_absorpt_correction_T_min     0.572
_exptl_absorpt_correction_T_max     0.980
_exptl_special_details     ?
_diffrn_ambient_temperature     200(2)
_diffrn_radiation_type     MoK\a
_diffrn_radiation_wavelength     0.71073
_diffrn_radiation_source     'Enhance (Mo) X-ray source'
_diffrn_radiation_monochromator     graphite
_diffrn_measurement_device_type     'Oxford Diffraction Gemini-S CCD-detector'
_diffrn_measurement_method     \w
_diffrn_detector_area_resol_mean     16.077
_diffrn_reflns_number     6051
_diffrn_reflns_av_R_equivalents     0.0273
_diffrn_reflns_av_sigmaI/netI     0.0258
_diffrn_reflns_theta_min     3.39
_diffrn_reflns_theta_max     25.99
_diffrn_reflns_theta_full     25.99
_diffrn_measured_fraction_theta_max     0.999
_diffrn_measured_fraction_theta_full     0.999
_diffrn_reflns_limit_h_min     -14
_diffrn_reflns_limit_h_max     14
_diffrn_reflns_limit_k_min     -14
_diffrn_reflns_limit_k_max     14
_diffrn_reflns_limit_l_min     -8
_diffrn_reflns_limit_l_max     8
_diffrn_standards_number     0
_diffrn_standards_interval_count     .
_diffrn_standards_interval_time     .
_diffrn_standards_decay_%     ?
_refine_special_details
;
Refinement of <i>F</i>^2^ against ALL reflections. The weighted <i>R</i>-factor
<i>wR</i> and goodness of fit <i>S</i> are based on <i>F</i>^2^, conventional
<i>R</i>-factors <i>R</i> are based on <i>F</i>, with <i>F</i> set to zero for
negative <i>F</i>^2^. The threshold expression of <i>F</i>^2^ >
\s(<i>F</i>^2^) is used only for calculating <i>R</i>-factors(gt) <i>etc</i>.
and is not relevant to the choice of reflections for refinement.
<i>R</i>-factors based on <i>F</i>^2^ are statistically about twice as large
as those based on <i>F</i>, and <i>R</i>- factors based on ALL data will be
even larger.
;
_reflns_number_total     1893
_reflns_number_gt     1651
_reflns_threshold_expression     I>2\s(I)
_refine_ls_structure_factor_coef     Fsqd
_refine_ls_matrix_type     full
_refine_ls_R_factor_all     0.0587
_refine_ls_R_factor_gt     0.0539
_refine_ls_wR_factor_gt     0.1762
_refine_ls_wR_factor_ref     0.1805
_refine_ls_goodness_of_fit_ref     1.167
_refine_ls_restrained_S_all     1.167
_refine_ls_number_reflns     1893
_refine_ls_number_parameters     136
_refine_ls_number_restraints     0
_refine_ls_hydrogen_treatment     constr
_refine_ls_weighting_scheme     calc
_refine_ls_weighting_details
         'calc w=1/[\s^2^(Fo^2^)+(0.1295P)^2^+0.7347P] where P=(Fo^2^+2Fc^2^)/3'
_atom_sites_solution_hydrogens     geom
_atom_sites_solution_primary     direct
_atom_sites_solution_secondary     difmap
_refine_ls_shift/su_max     0.000
_refine_ls_shift/su_mean     0.000
_refine_diff_density_max     0.814
_refine_diff_density_min     -1.106
_refine_ls_extinction_method     none
_refine_ls_extinction_coef     ?
loop_
    _atom_type_symbol
    _atom_type_description
    _atom_type_scat_dispersion_real
    _atom_type_scat_dispersion_imag
    _atom_type_scat_source
    'C' 'C' 0.0033 0.0016
                         'International Tables Vol C Tables 4.2.6.8 and 6.1.1.4'
    'H' 'H' 0.0000 0.0000
                         'International Tables Vol C Tables 4.2.6.8 and 6.1.1.4'
    'N' 'N' 0.0061 0.0033
                         'International Tables Vol C Tables 4.2.6.8 and 6.1.1.4'
    'O' 'O' 0.0106 0.0060
                         'International Tables Vol C Tables 4.2.6.8 and 6.1.1.4'
    'Rb' 'Rb' -0.9393 2.9676
                         'International Tables Vol C Tables 4.2.6.8 and 6.1.1.4'
_computing_data_collection     'CrysAlis PRO (Oxford Diffraction, 2010)'
_computing_cell_refinement     'CrysAlis PRO (Oxford Diffraction, 2010)'
_computing_data_reduction     'CrysAlis PRO (Oxford Diffraction, 2010)'
_computing_structure_solution     'SIR92 (Altomare <i>et al.</i>, 1994)'
_computing_structure_refinement
                      'SHELXL97 (Sheldrick, 2008) within WinGX (Farrugia, 1999)'
_computing_molecular_graphics     'PLATON (Spek, 2009)'
_computing_publication_material     'PLATON (Spek, 2009)'
loop_
    _atom_site_type_symbol
    _atom_site_label
    _atom_site_fract_x
    _atom_site_fract_y
    _atom_site_fract_z
    _atom_site_U_iso_or_equiv
    _atom_site_thermal_displace_type
    _atom_site_calc_flag
    _atom_site_refinement_flags
    _atom_site_occupancy
    Rb Rb1 0.11224(4) -0.11709(4) 0.23072(7) 0.0208(2) Uani . . 1.000
    O O1W 0.0713(6) -0.1033(5) -0.2300(10) 0.068(2) Uani . . 1.000
    O O2 0.1661(5) 0.3786(4) 0.5968(10) 0.056(2) Uani . . 1.000
    O O11 0.2015(5) 0.0401(5) 0.5983(9) 0.063(2) Uani . . 1.000
    O O12 0.0880(4) 0.1881(5) 0.5829(8) 0.0583(19) Uani . . 1.000
    O O51 0.6650(5) 0.2709(6) 0.5398(9) 0.070(2) Uani . . 1.000
    O O52 0.6074(6) 0.1054(5) 0.5877(13) 0.068(3) Uani . . 1.000
    N N5 0.5896(5) 0.2061(6) 0.5701(9) 0.049(2) Uani . . 1.000
    C C1 0.2840(6) 0.2186(6) 0.5897(9) 0.041(2) Uani . . 1.000
    C C2 0.2690(6) 0.3339(6) 0.5920(10) 0.043(2) Uani . . 1.000
    C C3 0.3609(7) 0.4063(7) 0.5906(11) 0.049(3) Uani . . 1.000
    C C4 0.4652(7) 0.3660(6) 0.5873(12) 0.046(2) Uani . . 1.000
    C C5 0.4801(6) 0.2488(6) 0.5818(9) 0.043(2) Uani . . 1.000
    C C6 0.3918(6) 0.1769(6) 0.5851(10) 0.042(2) Uani . . 1.000
    C C11 0.1863(7) 0.1422(6) 0.5922(11) 0.043(2) Uani . . 1.000
    H H2 0.10940 0.32000 0.58910 0.0670 Uiso . R 1.000
    H H3 0.34960 0.48270 0.59180 0.0580 Uiso calc R 1.000
    H H4 0.52640 0.41390 0.58870 0.0560 Uiso calc R 1.000
    H H6 0.40380 0.10050 0.58420 0.0500 Uiso calc R 1.000
    H H11W 0.11310 -0.05780 -0.28540 0.0810 Uiso . R 1.000
    H H12W 0.02110 -0.12980 -0.34140 0.0810 Uiso . R 1.000
loop_
    _atom_site_aniso_label
    _atom_site_aniso_U_11
    _atom_site_aniso_U_22
    _atom_site_aniso_U_33
    _atom_site_aniso_U_12
    _atom_site_aniso_U_13
    _atom_site_aniso_U_23
    Rb1 0.0199(4) 0.0188(4) 0.0234(4) -0.0022(2) 0.0050(2) 0.0002(2)
    O1W 0.069(4) 0.071(4) 0.058(4) -0.022(3) 0.009(3) 0.002(3)
    O2 0.045(3) 0.058(4) 0.065(4) 0.005(2) 0.014(3) -0.003(2)
    O11 0.072(4) 0.048(4) 0.074(4) -0.007(3) 0.027(3) -0.008(3)
    O12 0.045(3) 0.071(4) 0.059(3) -0.002(3) 0.014(2) -0.005(3)
    O51 0.053(3) 0.071(4) 0.090(4) -0.007(3) 0.026(3) 0.003(4)
    O52 0.057(4) 0.050(4) 0.099(5) 0.012(3) 0.024(4) 0.007(3)
    N5 0.043(3) 0.047(4) 0.056(4) -0.002(3) 0.012(3) 0.004(3)
    C1 0.045(4) 0.042(4) 0.035(3) 0.000(3) 0.010(3) -0.005(3)
    C2 0.043(4) 0.046(4) 0.040(4) 0.005(3) 0.013(3) 0.003(3)
    C3 0.058(5) 0.042(4) 0.047(4) 0.005(3) 0.015(4) 0.002(3)
    C4 0.050(4) 0.044(4) 0.047(4) -0.009(3) 0.016(3) 0.002(3)
    C5 0.044(4) 0.044(4) 0.039(3) 0.004(3) 0.009(3) 0.000(3)
    C6 0.048(4) 0.039(4) 0.038(3) 0.000(3) 0.011(3) 0.002(3)
    C11 0.046(4) 0.044(4) 0.039(4) -0.003(3) 0.010(3) -0.009(3)
_geom_special_details
;
Bond distances, angles <i>etc</i>. have been calculated using the rounded
fractional coordinates. All su's are estimated from the variances of the
(full) variance-covariance matrix. The cell e.s.d.'s are taken into account in
the estimation of distances, angles and torsion angles
;
loop_
    _geom_bond_atom_site_label_1
    _geom_bond_atom_site_label_2
    _geom_bond_site_symmetry_1
    _geom_bond_site_symmetry_2
    _geom_bond_distance
    _geom_bond_publ_flag
    Rb1 O1W . . 3.116(7) no
    Rb1 O11 . . 3.131(6) no
    Rb1 O12 . 3_556 3.132(5) no
    Rb1 O2 . 4_554 3.135(5) no
    O2 C2 . . 1.353(10) no
    O11 C11 . . 1.240(9) no
    O12 C11 . . 1.286(10) no
    O51 N5 . . 1.252(9) no
    O52 N5 . . 1.230(9) no
    O1W H11W . . 0.8900 no
    O1W H12W . . 0.9000 no
    O2 H2 . . 0.9700 no
    N5 C5 . . 1.430(10) no
    C1 C11 . . 1.491(11) no
    C1 C2 . . 1.399(10) no
    C1 C6 . . 1.393(10) no
    C2 C3 . . 1.405(11) no
    C3 C4 . . 1.345(12) no
    C4 C5 . . 1.422(10) no
    C5 C6 . . 1.371(10) no
    C3 H3 . . 0.9300 no
    C4 H4 . . 0.9300 no
    C6 H6 . . 0.9300 no
loop_
    _geom_angle_atom_site_label_1
    _geom_angle_atom_site_label_2
    _geom_angle_atom_site_label_3
    _geom_angle_site_symmetry_1
    _geom_angle_site_symmetry_2
    _geom_angle_site_symmetry_3
    _geom_angle
    _geom_angle_publ_flag
    O1W Rb1 O11 . . . 137.27(16) no
    O1W Rb1 O12 . . 3_556 120.79(17) no
    O1W Rb1 O2 . . 4_554 68.54(16) no
    O11 Rb1 O12 . . 3_556 87.66(15) no
    O2 Rb1 O11 4_554 . . 68.78(16) no
    O2 Rb1 O12 4_554 . 3_556 127.80(16) no
    Rb1 O2 C2 . 4_554 4_554 129.2(4) no
    Rb1 O11 C11 . . . 123.7(5) no
    Rb1 O12 C11 3_556 . . 130.8(5) no
    Rb1 O1W H11W . . . 121.00 no
    Rb1 O1W H12W . . . 139.00 no
    H11W O1W H12W . . . 100.00 no
    Rb1 O2 H2 4_555 . . 119.00 no
    C2 O2 H2 . . . 110.00 no
    O51 N5 C5 . . . 119.9(7) no
    O52 N5 C5 . . . 119.0(7) no
    O51 N5 O52 . . . 121.1(7) no
    C2 C1 C6 . . . 118.7(7) no
    C2 C1 C11 . . . 120.5(7) no
    C6 C1 C11 . . . 120.9(7) no
    C1 C2 C3 . . . 120.7(7) no
    O2 C2 C3 . . . 118.3(7) no
    O2 C2 C1 . . . 121.0(6) no
    C2 C3 C4 . . . 120.6(7) no
    C3 C4 C5 . . . 118.8(7) no
    N5 C5 C6 . . . 119.8(7) no
    C4 C5 C6 . . . 121.4(7) no
    N5 C5 C4 . . . 118.7(7) no
    C1 C6 C5 . . . 119.8(7) no
    O11 C11 C1 . . . 120.1(7) no
    O12 C11 C1 . . . 116.5(6) no
    O11 C11 O12 . . . 123.4(8) no
    C2 C3 H3 . . . 120.00 no
    C4 C3 H3 . . . 120.00 no
    C3 C4 H4 . . . 121.00 no
    C5 C4 H4 . . . 121.00 no
    C1 C6 H6 . . . 120.00 no
    C5 C6 H6 . . . 120.00 no
loop_
    _geom_torsion_atom_site_label_1
    _geom_torsion_atom_site_label_2
    _geom_torsion_atom_site_label_3
    _geom_torsion_atom_site_label_4
    _geom_torsion_site_symmetry_1
    _geom_torsion_site_symmetry_2
    _geom_torsion_site_symmetry_3
    _geom_torsion_site_symmetry_4
    _geom_torsion
    _geom_torsion_publ_flag
    O1W Rb1 O11 C11 . . . . 32.4(7) no
    O12 Rb1 O11 C11 3_556 . . . -102.9(6) no
    O2 Rb1 O11 C11 4_554 . . . 29.5(6) no
    O1W Rb1 O12 C11 . . 3_556 3_556 -62.5(6) no
    O11 Rb1 O12 C11 . . 3_556 3_556 83.8(6) no
    O1W Rb1 O2 C2 . . 4_554 4_554 -96.4(6) no
    O11 Rb1 O2 C2 . . 4_554 4_554 81.5(6) no
    Rb1 O2 C2 C1 . 4_554 4_554 4_554 -159.4(5) no
    Rb1 O2 C2 C3 . 4_554 4_554 4_554 20.2(9) no
    Rb1 O11 C11 O12 . . . . 73.6(9) no
    Rb1 O11 C11 C1 . . . . -104.7(7) no
    Rb1 O12 C11 O11 3_556 . . . 34.3(11) no
    Rb1 O12 C11 C1 3_556 . . . -147.4(5) no
    O51 N5 C5 C4 . . . . -8.9(9) no
    O52 N5 C5 C4 . . . . 172.0(7) no
    O51 N5 C5 C6 . . . . 170.3(6) no
    O52 N5 C5 C6 . . . . -8.8(10) no
    C2 C1 C6 C5 . . . . -0.4(9) no
    C11 C1 C6 C5 . . . . 179.7(6) no
    C2 C1 C11 O11 . . . . -177.1(7) no
    C2 C1 C11 O12 . . . . 4.5(10) no
    C6 C1 C11 O11 . . . . 2.9(10) no
    C6 C1 C11 O12 . . . . -175.5(6) no
    C11 C1 C2 O2 . . . . 0.1(10) no
    C11 C1 C2 C3 . . . . 179.7(6) no
    C6 C1 C2 O2 . . . . -179.9(6) no
    C6 C1 C2 C3 . . . . -0.3(10) no
    O2 C2 C3 C4 . . . . 179.5(7) no
    C1 C2 C3 C4 . . . . -0.1(11) no
    C2 C3 C4 C5 . . . . 1.1(11) no
    C3 C4 C5 N5 . . . . 177.5(7) no
    C3 C4 C5 C6 . . . . -1.7(11) no
    N5 C5 C6 C1 . . . . -177.8(6) no
    C4 C5 C6 C1 . . . . 1.4(10) no
loop_
    _geom_hbond_atom_site_label_D
    _geom_hbond_atom_site_label_H
    _geom_hbond_atom_site_label_A
    _geom_hbond_site_symmetry_A
    _geom_hbond_distance_DH
    _geom_hbond_distance_HA
    _geom_hbond_distance_DA
    _geom_hbond_angle_DHA
    _geom_hbond_publ_flag
    O2 H2 O12 . 0.97 1.61 2.468(8) 145 yes
    O1W H11W O11 1_554 0.89 1.90 2.794(9) 179 yes
    O1W H12W O12 3_555 0.90 1.96 2.861(9) 180 yes
