# Supplementary material for: Poly[aqua­(μ3-2-hy­droxy-5-nitro­benzoato-κ3 O 1:O 1′:O 2)rubidium]
Source: Acta Crystallogr Sect E Struct Rep Online. 2011 Sep 17;67(Pt 10):m1400. doi: 10.1107/S1600536811037561 (PMC3201352; doi:10.1107/S1600536811037561)
Supplement: Supplementary file 2 [file e-67-m1400-Isup2.hkl]

#
# h,k,l, Fc-squared, Fo-squared, sigma(Fo-squared) and status flag
#
data_I
_shelx_title ' gs10gs25 NSARB'
_shelx_refln_list_code          4
_shelx_F_calc_maximum      243.94
_exptl_crystal_F_000       560.00
_reflns_d_resolution_high  0.8110
 
loop_
 _symmetry_equiv_pos_as_xyz
 'x, y, z'
 '-x, y+1/2, -z+1/2'
 '-x, -y, -z'
 'x, -y-1/2, z-1/2'
 
_cell_length_a    11.9738
_cell_length_b    12.0230
_cell_length_c     6.9571
_cell_angle_alpha  90.000
_cell_angle_beta  105.401
_cell_angle_gamma  90.000
 
_shelx_F_squared_multiplier     1.000
 
loop_
 _refln_index_h
 _refln_index_k
 _refln_index_l
 _refln_F_squared_calc
 _refln_F_squared_meas
 _refln_F_squared_sigma
 _refln_observed_status
   2   0   0      133.71      212.03      8.83 o
   3   0   0     5379.77     4947.48     44.76 o
   4   0   0    25091.42    17723.34     98.97 o
   5   0   0     6786.53     7459.17     72.74 o
   6   0   0     2696.95     2385.05     63.51 o
   7   0   0       16.15        6.54      2.55 o
   8   0   0     2446.34     2452.37    293.54 o
   9   0   0     2007.40     2358.70     57.67 o
  10   0   0     3094.47     2907.52     70.11 o
  11   0   0      289.63      315.07     26.93 o
  12   0   0      449.74      445.65     33.00 o
  13   0   0     1609.33     1620.33     61.04 o
  14   0   0     1309.78     1504.91     62.99 o
   2   1   0     1232.41     2703.79     51.99 o
   3   1   0     9490.62     7541.51     52.12 o
   4   1   0     2316.12     1803.43     18.66 o
   5   1   0     1671.62     1469.32     31.92 o
   6   1   0     1020.03     1357.18     24.92 o
   7   1   0     3890.63     3727.72     54.18 o
   8   1   0      806.87      853.66     18.13 o
   9   1   0        8.59        6.65      3.25 o
  10   1   0     2988.07     2997.04     49.09 o
  11   1   0      717.00      678.53     26.17 o
  12   1   0      419.55      370.47     28.53 o
  13   1   0       37.45       48.61     12.77 o
  14   1   0      170.15      210.75     20.07 o
   0   2   0     4988.26     1930.05     79.05 o
   1   2   0     3552.53     2020.98     23.67 o
   2   2   0      118.07       76.21      6.26 o
   3   2   0      961.70      597.99     10.43 o
   4   2   0       41.65       57.78      3.65 o
   5   2   0      761.00      418.43     10.70 o
   6   2   0        5.79        2.26      4.22 o
   7   2   0       63.65       46.62      5.68 o
   8   2   0        7.62        4.59      5.01 o
   9   2   0      114.63      121.24      8.47 o
  10   2   0        0.58       13.28     10.39 o
  11   2   0        0.45       -1.72     10.46 o
  12   2   0       76.41       95.12     14.44 o
  13   2   0        5.71       -8.73     11.86 o
  14   2   0        5.82        4.05     13.04 o
   1   3   0      886.04     1716.27     17.04 o
   2   3   0    12349.19    11488.34     83.33 o
   3   3   0    11472.55    10173.26     72.16 o
   4   3   0     4331.49     3249.80     35.18 o
   5   3   0      255.04       71.59      7.05 o
   6   3   0     5602.25     5515.73     51.50 o
   7   3   0     7578.08     7053.52     66.48 o
   8   3   0      931.27      950.11     18.33 o
   9   3   0        1.44        3.69      5.98 o
  10   3   0      493.39      480.72     21.69 o
  11   3   0     2442.04     2466.01     87.70 o
  12   3   0      549.54      452.71     23.88 o
  13   3   0       58.83       41.31     13.24 o
   0   4   0    26196.32    18588.64   1287.47 o
   1   4   0    11541.52    10369.18     79.37 o
   2   4   0      903.31      853.08     19.05 o
   3   4   0     5292.75     4952.84     91.40 o
   4   4   0    14015.15    12985.30    100.62 o
   5   4   0     3613.43     4491.14     31.42 o
   6   4   0     1975.91     2000.52     22.17 o
   7   4   0      292.86      327.35     10.45 o
   8   4   0     2844.73     2944.77     37.59 o
   9   4   0     2046.79     2154.58     30.18 o
  10   4   0     1247.95     1318.71     35.11 o
  11   4   0      205.40      232.16     18.59 o
  12   4   0      636.10      616.46     27.56 o
  13   4   0     1050.17      907.95     34.36 o
   1   5   0      113.42      294.12     10.72 o
   2   5   0     2991.40     3145.57     28.62 o
   3   5   0      817.83     1112.28     27.26 o
   4   5   0      155.85      178.79     18.27 o
   5   5   0       70.84       87.67      8.24 o
   6   5   0      909.06      978.49     20.39 o
   7   5   0     1543.91     1523.89     31.44 o
   8   5   0      610.66      592.01     16.66 o
   9   5   0       16.22       11.15      7.95 o
  10   5   0      490.88      552.90     24.61 o
  11   5   0      983.36     1146.85     76.29 o
  12   5   0      222.36      229.56     19.72 o
  13   5   0        1.82       11.51     12.26 o
   0   6   0     1935.05     1682.81     34.15 o
   1   6   0       12.55       59.97      8.26 o
   2   6   0      324.21      259.54     11.18 o
   3   6   0        2.39        9.77      8.00 o
   4   6   0      836.67      867.43     28.35 o
   5   6   0      635.70      601.21     23.22 o
   6   6   0        6.83        3.21      6.31 o
   7   6   0       33.30       31.86      7.14 o
   8   6   0      150.06      155.27     10.18 o
   9   6   0      285.01      264.27     14.80 o
  10   6   0       63.02       40.40     12.63 o
  11   6   0        2.76        0.88     12.50 o
  12   6   0       31.12       32.86     12.73 o
  13   6   0       88.49       94.87     18.27 o
   1   7   0     6026.49     5566.60     45.37 o
   2   7   0     6137.98     6244.84     66.48 o
   3   7   0     5673.00     5822.75    164.52 o
   4   7   0     1538.66     1558.29     35.86 o
   5   7   0      269.13      305.94     15.69 o
   6   7   0     1570.48     1837.61     47.61 o
   7   7   0     5227.12     5242.79     56.77 o
   8   7   0     1118.33     1192.86     27.09 o
   9   7   0       93.20      119.65     12.23 o
  10   7   0      830.76      796.64     24.75 o
  11   7   0     1599.02     1648.20     45.34 o
  12   7   0      805.12      712.23     32.61 o
   0   8   0     7177.21     7354.03     74.31 o
   1   8   0     2177.52     2498.96     45.53 o
   2   8   0      206.04      202.59     12.02 o
   3   8   0     2340.13     2434.53     36.70 o
   4   8   0     3331.77     3650.51    192.72 o
   5   8   0     3622.49     3762.49    152.29 o
   6   8   0       46.52       48.40     12.87 o
   7   8   0      111.88      122.44     10.70 o
   8   8   0     1381.19     1391.31     30.80 o
   9   8   0     1954.36     1896.33     36.80 o
  10   8   0      582.54      572.68     22.44 o
  11   8   0       21.14       22.59     10.39 o
   1   9   0       46.90       76.98      9.99 o
   2   9   0      312.01      345.90     15.46 o
   3   9   0      367.47      404.83     16.40 o
   4   9   0      860.87      827.98     39.99 o
   5   9   0      288.78      316.56     21.44 o
   6   9   0      311.45      350.22     20.23 o
   7   9   0      839.43      839.15     44.83 o
   8   9   0      106.26      124.87     11.79 o
   9   9   0       15.94       19.62     10.71 o
  10   9   0      187.87      209.72     15.97 o
  11   9   0       96.16       73.52     13.14 o
   0  10   0     1424.30     1479.49     33.02 o
   1  10   0      510.23      564.44     17.04 o
   2  10   0      163.92      135.47     12.26 o
   3  10   0       10.64        9.38      9.10 o
   4  10   0     1952.08     2089.09     61.04 o
   5  10   0      458.93      520.71     65.17 o
   6  10   0      710.93      670.83     41.00 o
   7  10   0       17.60       11.28     11.26 o
   8  10   0      322.08      285.94     15.75 o
   9  10   0      287.95      207.55     16.59 o
  10  10   0      224.17      244.53     17.86 o
   1  11   0     1475.67     1474.40     33.61 o
   2  11   0     2051.19     2170.18     49.76 o
   3  11   0     2950.89     3005.09     48.35 o
   4  11   0      203.42      257.29     22.57 o
   5  11   0      182.03      173.06     20.50 o
   6  11   0     1531.42     1671.58     52.80 o
   7  11   0     2347.71     2681.21     60.53 o
   8  11   0      496.69      451.61     21.95 o
   9  11   0        3.36       11.54     11.42 o
   0  12   0     2269.31     2416.51     58.56 o
   1  12   0     1299.64     1365.44     29.43 o
   2  12   0        5.36        2.98      9.80 o
   3  12   0      800.42      847.79     28.34 o
   4  12   0     1537.46     1579.78     47.76 o
   5  12   0      875.96      865.36     69.63 o
   6  12   0      215.03      206.79     17.77 o
   7  12   0      124.03      156.73     16.70 o
   8  12   0      384.01      218.63     17.64 o
   1  13   0       21.21       27.30     11.96 o
   2  13   0        2.17        2.73      9.81 o
   3  13   0       59.88       62.79     12.22 o
   4  13   0        3.39        6.81     16.07 o
   5  13   0       23.27       31.43     16.99 o
   6  13   0       14.23        9.92     16.15 o
   0  14   0      990.00     1145.96     43.45 o
   1  14   0      369.49      372.08     20.32 o
   2  14   0       42.04       57.11     12.84 o
   3  14   0      141.74      143.07     20.70 o
   4  14   0      654.25      681.72     36.22 o
 -14   1   1      169.50      155.50     18.00 o
 -13   1   1       43.84       65.19     20.02 o
 -12   1   1      832.42      947.55     31.65 o
 -11   1   1     2036.89     1961.76     50.58 o
 -10   1   1      282.28      311.77     13.15 o
  -9   1   1      537.18      507.22     15.92 o
  -8   1   1      208.06      280.68      8.36 o
  -7   1   1     3210.31     3320.64     37.15 o
  -6   1   1     2808.29     3173.70     45.12 o
  -5   1   1     7794.78     5854.31     40.02 o
  -4   1   1      140.23      167.00      3.91 o
  -3   1   1     5255.09     5147.80     34.54 o
  -2   1   1     3025.84     4724.28     17.69 o
  -1   1   1     3214.70     4050.14     21.98 o
   0   1   1       49.08        9.29      2.06 o
   1   1   1     2647.64     2914.22     18.09 o
   2   1   1     1578.39     2974.19     19.07 o
   3   1   1     4863.15     5263.16     23.95 o
   4   1   1      126.38      255.86      8.05 o
   5   1   1       49.40       90.53      6.35 o
   6   1   1     6240.06     5408.99     30.88 o
   7   1   1     4143.33     4188.77     55.94 o
   8   1   1      990.54     1024.17     20.43 o
   9   1   1       31.94       26.12      9.25 o
  10   1   1     1524.03     1649.25     38.02 o
  11   1   1     1033.68     1041.96     32.41 o
  12   1   1      797.55      771.73     62.48 o
  13   1   1      134.42      164.63     18.44 o
 -14   2   1     1123.03     1289.92     69.36 o
 -13   2   1     1809.36     1858.57     45.65 o
 -12   2   1     1362.11     1428.37     38.36 o
 -11   2   1       67.70       53.44      8.31 o
 -10   2   1     2325.57     2365.62     31.91 o
  -9   2   1     6964.32     6827.53     48.35 o
  -8   2   1     7227.62     7055.18     92.63 o
  -7   2   1      795.43      843.38     19.41 o
  -6   2   1     2334.72     2071.38     19.10 o
  -5   2   1     4321.48     5157.79     44.43 o
  -4   2   1    19616.00    16649.68     60.67 o
  -3   2   1     2968.05     3835.59     41.60 o
  -2   2   1     2574.19     1175.00     21.45 o
  -1   2   1     5495.39     6020.19     93.75 o
   0   2   1    11360.30    12235.22     38.29 o
   1   2   1     4490.69     6616.01     58.11 o
   2   2   1     3296.18     2748.64     42.64 o
   3   2   1     3294.24     2835.55     40.82 o
   4   2   1     6744.72     6889.07    200.54 o
   5   2   1     3886.03     4694.63     29.25 o
   6   2   1     2356.29     2558.72     46.68 o
   7   2   1      155.06      169.36      7.27 o
   8   2   1     1614.96     1878.34     57.96 o
   9   2   1     2478.60     2545.62     43.83 o
  10   2   1     3440.62     3701.04     56.25 o
  11   2   1       95.86       83.07     13.26 o
  12   2   1      398.85      368.89     40.09 o
  13   2   1     1390.04     1435.95     42.31 o
 -14   3   1      174.74      186.03     19.46 o
 -13   3   1        0.25       11.60     12.34 o
 -12   3   1      343.09      349.40     21.16 o
 -11   3   1     1165.92     1201.63     65.95 o
 -10   3   1      205.02      250.06     19.16 o
  -9   3   1      485.11      491.50     17.33 o
  -8   3   1      253.05      321.91     12.00 o
  -7   3   1     1632.80     1727.43     28.70 o
  -6   3   1      585.65      886.08     25.24 o
  -5   3   1     1666.15     1361.30     14.13 o
  -4   3   1      305.67      237.28      7.17 o
  -3   3   1      252.45      564.08     14.06 o
  -2   3   1     1115.03     1986.24    118.65 o
  -1   3   1     4112.04     3667.32     26.22 o
   0   3   1        9.05        7.34      2.82 o
   1   3   1     1644.93     1891.75     25.68 o
   2   3   1     6307.58     5918.56     76.01 o
   3   3   1     3727.96     3673.70     86.31 o
   4   3   1      689.75      296.38      5.96 o
   5   3   1       29.32       58.31      5.87 o
   6   3   1     4300.94     3943.24     38.04 o
   7   3   1     1679.78     1805.75     30.68 o
   8   3   1      462.18      474.16     19.56 o
   9   3   1        0.35       -4.49      9.65 o
  10   3   1     1157.11     1241.55     52.51 o
  11   3   1      671.62      718.44     28.01 o
  12   3   1      530.74      580.11     27.22 o
  13   3   1       77.41       96.21     15.87 o
 -14   4   1       10.18       11.99     13.50 o
 -13   4   1       74.57       77.67     14.68 o
 -12   4   1       41.82       46.57     12.87 o
 -11   4   1        0.17       -0.62     11.03 o
 -10   4   1        1.50        2.20      7.53 o
  -9   4   1      261.40      296.56     13.11 o
  -8   4   1       65.13       77.14      8.17 o
  -7   4   1        7.66       10.80      3.50 o
  -6   4   1       72.02       49.58      5.46 o
  -5   4   1      787.26      657.06     13.77 o
  -4   4   1      703.06      345.84     13.61 o
  -3   4   1       20.99        5.05      6.80 o
  -2   4   1      949.51      534.63     15.94 o
  -1   4   1      565.50      454.38      8.03 o
   0   4   1       10.22       37.58      3.67 o
   1   4   1       35.15        7.25      3.48 o
   2   4   1        1.14        6.97      4.71 o
   3   4   1     1571.40     1087.45     28.36 o
   4   4   1      606.45      620.01     12.89 o
   5   4   1       34.62       12.71      3.90 o
   6   4   1       19.39       24.94      3.80 o
   7   4   1       61.97       59.87      6.79 o
   8   4   1      260.66      233.22     12.64 o
   9   4   1      276.11      270.25     17.53 o
  10   4   1      156.03      148.33     15.13 o
  11   4   1        1.77        8.04     11.20 o
  12   4   1       17.61       23.46     12.87 o
  13   4   1       73.04      100.94     32.76 o
 -13   5   1       76.16      118.97     16.72 o
 -12   5   1      933.65      972.23     34.20 o
 -11   5   1     2641.89     2899.01    125.85 o
 -10   5   1     1281.31     1476.60     28.42 o
  -9   5   1       47.54       55.38      8.82 o
  -8   5   1     1205.25     1233.98     20.23 o
  -7   5   1     3516.44     3865.92     33.25 o
  -6   5   1     5013.22     5147.17     36.72 o
  -5   5   1     2788.95     2715.79     31.10 o
  -4   5   1        6.56       11.34      8.00 o
  -3   5   1     2273.98     2849.28    119.07 o
  -2   5   1     6149.03     5978.33     52.55 o
  -1   5   1     7820.81     7027.29     58.51 o
   0   5   1     2408.32     1617.27     26.74 o
   1   5   1     3459.21     3173.99     31.73 o
   2   5   1     3453.99     4274.59    123.04 o
   3   5   1     7162.72     6469.02     62.54 o
   4   5   1      890.79      987.97     17.34 o
   5   5   1      918.01      877.54     16.40 o
   6   5   1     1979.28     2127.03     39.87 o
   7   5   1     3516.20     3629.98     85.49 o
   8   5   1     1060.73     1127.92     28.50 o
   9   5   1       12.02       13.22      8.70 o
  10   5   1      394.00      409.75     36.74 o
  11   5   1     1374.85     1384.45     39.94 o
  12   5   1      921.67      976.01     35.72 o
 -13   6   1     1414.34     1567.15     45.80 o
 -12   6   1      814.94      831.56     33.02 o
 -11   6   1        8.66       14.18     11.77 o
 -10   6   1      447.79      464.01     17.97 o
  -9   6   1     3639.19     3808.42     45.29 o
  -8   6   1     2771.06     3018.95     38.78 o
  -7   6   1     1013.81     1047.80     19.26 o
  -6   6   1      358.08      396.73     12.29 o
  -5   6   1     4950.50     5204.75     57.98 o
  -4   6   1     6048.54     6529.45    101.33 o
  -3   6   1     1614.95     1936.82     35.26 o
  -2   6   1        1.91        3.97      3.39 o
  -1   6   1     7817.39     6645.15    248.23 o
   0   6   1     3040.70     4023.46     34.18 o
   1   6   1      789.89     1329.59     23.57 o
   2   6   1      465.25      579.75     14.19 o
   3   6   1      696.46      804.66     24.76 o
   4   6   1     5296.93     5663.38     60.71 o
   5   6   1     3489.32     3926.50     51.87 o
   6   6   1      989.35     1195.34     21.03 o
   7   6   1        2.30        2.07      6.74 o
   8   6   1     2585.47     2709.40     47.89 o
   9   6   1     2510.20     2741.25     41.31 o
  10   6   1     1812.41     1823.44     61.38 o
  11   6   1       17.55       13.71     12.61 o
  12   6   1      335.56      337.41     23.90 o
 -12   7   1      115.32       93.95     16.21 o
 -11   7   1      360.97      314.56     21.80 o
 -10   7   1      279.73      295.54     13.80 o
  -9   7   1        7.16        0.38      7.68 o
  -8   7   1      136.89      137.45     10.14 o
  -7   7   1       53.58       79.25      9.04 o
  -6   7   1     2458.76     2372.03     48.32 o
  -5   7   1      252.94      278.86     17.81 o
  -4   7   1      355.60      302.44     20.54 o
  -3   7   1      190.22      283.31     14.15 o
  -2   7   1     1996.60     1802.66     59.07 o
  -1   7   1      832.93      953.24     34.00 o
   0   7   1      447.45      353.23     11.62 o
   1   7   1      983.51      914.81     11.52 o
   2   7   1     1004.09     1076.39     13.56 o
   3   7   1     1281.75     1281.34     27.32 o
   4   7   1      182.99      182.04     12.93 o
   5   7   1        2.13       16.35      7.21 o
   6   7   1      337.40      391.16     14.02 o
   7   7   1     1073.32     1150.98     22.81 o
   8   7   1      206.46      218.08     19.20 o
   9   7   1       79.39       91.91     11.87 o
  10   7   1       54.52       39.70     10.22 o
  11   7   1      268.05      245.31     20.83 o
 -12   8   1       95.87      101.45     17.67 o
 -11   8   1       13.32       22.12     13.34 o
 -10   8   1      242.54      193.55     14.60 o
  -9   8   1      122.18      117.35     10.79 o
  -8   8   1      680.25      680.25     19.02 o
  -7   8   1      164.15      155.83     11.10 o
  -6   8   1       20.56       13.74      9.60 o
  -5   8   1     1240.43     1199.05     34.43 o
  -4   8   1     2102.69     1874.62     41.67 o
  -3   8   1        4.91       15.46      4.87 o
  -2   8   1        0.96        5.96      2.02 o
  -1   8   1      239.60      259.09     13.41 o
   0   8   1      532.32      581.08     17.18 o
   1   8   1       46.30       75.67      7.02 o
   2   8   1      104.75       94.18      4.91 o
   3   8   1      405.72      385.60     12.17 o
   4   8   1       13.96        5.89      9.83 o
   5   8   1      422.13      412.21     23.96 o
   6   8   1     1345.17     1391.46     29.99 o
   7   8   1      250.24      309.90     17.03 o
   8   8   1      228.66      215.53     14.98 o
   9   8   1      451.13      404.94     26.87 o
  10   8   1      207.05      211.26     15.66 o
  11   8   1        5.44       -1.30     11.08 o
 -11   9   1     1551.02     1714.55     50.53 o
 -10   9   1      814.81      821.43     36.25 o
  -9   9   1      157.92      184.52     13.20 o
  -8   9   1      777.31      866.74     32.07 o
  -7   9   1     3515.12     3760.88     64.51 o
  -6   9   1      977.07     1046.58     28.23 o
  -5   9   1     1050.01     1224.76     37.38 o
  -4   9   1      110.98      104.30     16.52 o
  -3   9   1     2483.94     2609.95     41.56 o
  -2   9   1     3515.01     3920.71     66.72 o
  -1   9   1     3345.38     3343.51     46.20 o
   0   9   1      196.41      207.94     11.18 o
   1   9   1     1067.71     1152.50     22.65 o
   2   9   1     3360.48     3551.60     40.54 o
   3   9   1     4617.46     4621.32     56.07 o
   4   9   1      418.15      480.52     20.79 o
   5   9   1      600.51      593.76     31.90 o
   6   9   1     2265.54     2461.85     61.18 o
   7   9   1     1576.33     1492.51     33.31 o
   8   9   1      671.15      598.22     22.88 o
   9   9   1       56.84       80.44     12.68 o
  10   9   1      616.23      617.84     30.38 o
 -10  10   1      394.18      322.72     25.21 o
  -9  10   1     1264.05     1235.93     38.86 o
  -8  10   1     1494.72     1598.62     30.94 o
  -7  10   1      209.16      185.82     23.20 o
  -6  10   1      248.38      271.03     17.44 o
  -5  10   1     1729.57     1859.96     49.80 o
  -4  10   1     2910.12     2848.74     57.61 o
  -3  10   1      239.62      266.13     17.32 o
  -2  10   1        8.85       12.22     10.95 o
  -1  10   1      989.94     1124.80     27.13 o
   0  10   1     3015.94     2994.12     47.30 o
   1  10   1     2388.69     2421.51     40.71 o
   2  10   1       47.81       49.33      9.94 o
   3  10   1     1130.53     1223.73     32.16 o
   4  10   1     1041.30     1086.64     45.18 o
   5  10   1     1838.76     1917.07    159.84 o
   6  10   1      722.58      749.05     26.92 o
   7  10   1       63.93       82.81     12.25 o
   8  10   1      748.40      691.80     25.72 o
   9  10   1     1130.99     1129.07     32.40 o
  -9  11   1       32.47       34.92     10.92 o
  -8  11   1        3.18       -2.06     10.12 o
  -7  11   1       88.51      107.06     15.17 o
  -6  11   1      226.09      257.57     22.90 o
  -5  11   1       41.64       35.64     15.73 o
  -4  11   1       17.43       18.71     15.42 o
  -3  11   1      346.06      352.44     19.97 o
  -2  11   1      673.73      729.25     25.99 o
  -1  11   1        2.61        7.04      9.68 o
   0  11   1        7.06       25.75     10.42 o
   1  11   1       55.94       56.38      9.70 o
   2  11   1       28.35       57.48     11.21 o
   3  11   1      276.83      325.11     19.73 o
   4  11   1      134.54      153.40     19.22 o
   5  11   1        0.78        9.93     14.49 o
   6  11   1       92.92       81.98     13.44 o
   7  11   1      110.14      119.90     21.75 o
   8  11   1       43.31       54.66     12.76 o
  -8  12   1      508.79      565.74     30.30 o
  -7  12   1       79.83      105.64     15.76 o
  -6  12   1       81.09       71.63     19.67 o
  -5  12   1      734.80      837.64     37.38 o
  -4  12   1      795.38      787.42     36.16 o
  -3  12   1      328.12      367.08     21.41 o
  -2  12   1        0.90        7.17     10.36 o
  -1  12   1      493.31      445.15     22.03 o
   0  12   1      789.85      785.98     40.27 o
   1  12   1      173.69      172.76     12.66 o
   2  12   1      220.67      239.04     13.96 o
   3  12   1       54.41       67.59     14.65 o
   4  12   1      553.72      574.94     29.37 o
   5  12   1      328.87      248.77     23.42 o
   6  12   1      325.41      329.69     20.26 o
   7  12   1        0.66       -1.93     14.26 o
  -7  13   1      868.24      732.76     30.38 o
  -6  13   1     1146.44     1062.36     44.02 o
  -5  13   1      513.46      559.45     32.97 o
  -4  13   1       89.50       86.24     19.26 o
  -3  13   1      944.46      859.92     31.93 o
  -2  13   1     1761.71     1811.34     35.74 o
  -1  13   1     1268.73     1228.83     36.90 o
   0  13   1        0.81        0.45     12.17 o
   1  13   1      474.30      424.83     21.76 o
   2  13   1     1618.07     1569.29     33.70 o
   3  13   1     1770.49     1851.29     50.64 o
   4  13   1      188.11      157.84     21.35 o
   5  13   1      106.82      139.31     20.85 o
   6  13   1     1088.28     1170.91     44.11 o
  -4  14   1      978.16     1054.22     67.89 o
  -3  14   1      224.54      185.15     15.85 o
  -2  14   1        1.38        2.46     13.59 o
  -1  14   1      437.68      396.36     22.94 o
   0  14   1     1043.40     1077.76     33.99 o
   1  14   1      646.14      648.22     27.54 o
   2  14   1       65.64       68.48     12.95 o
   3  14   1      133.81      113.67     15.00 o
 -14   0   2      768.56      630.27     41.11 o
 -13   0   2     1805.21     1790.97     61.57 o
 -12   0   2     2478.40     2608.36    144.03 o
 -11   0   2      321.81      343.90     26.78 o
 -10   0   2     2946.38     2799.76     69.08 o
  -9   0   2     4361.62     4419.90     47.55 o
  -8   0   2     5973.81     5506.06    382.83 o
  -7   0   2      254.40      383.47     25.69 o
  -6   0   2      640.23      667.26     23.33 o
  -5   0   2    10370.09     9231.92    144.47 o
  -4   0   2     4140.65     5765.45    324.93 o
  -3   0   2     3719.16     4430.44     33.98 o
  -2   0   2     1462.66      990.87      8.67 o
  -1   0   2     1684.42     2791.53     61.15 o
   0   0   2      400.88     2377.32     18.67 o
   1   0   2    59508.70    32520.51    465.32 o
   2   0   2    10792.67     7726.24     41.77 o
   3   0   2     2216.22     2024.26     16.93 o
   4   0   2     6737.25     6665.02     41.17 o
   5   0   2     8482.10     7855.40    414.59 o
   6   0   2     4547.45     4302.40    171.58 o
   7   0   2      104.89      100.06     14.68 o
   8   0   2     1048.21      942.08     37.80 o
   9   0   2     3811.94     3994.11     78.02 o
  10   0   2      438.90      394.92     29.58 o
  11   0   2      320.18      371.92     30.39 o
  12   0   2      117.91       51.15     18.57 o
 -14   1   2      130.85       85.40     15.04 o
 -13   1   2        1.98       10.55     11.17 o
 -12   1   2      344.86      313.24     25.26 o
 -11   1   2     1046.74     1061.63     23.65 o
 -10   1   2       70.36       95.58      6.83 o
  -9   1   2     1047.91      887.32     19.61 o
  -8   1   2      409.54      438.51      9.22 o
  -7   1   2     2209.74     2168.67     20.13 o
  -6   1   2     3564.27     3781.68     30.22 o
  -5   1   2      287.44      436.87      7.36 o
  -4   1   2      934.40      627.28      8.95 o
  -3   1   2     5053.88     4453.45     40.56 o
  -2   1   2    16803.47    12542.28     48.65 o
  -1   1   2    15603.79    11169.63     86.14 o
   0   1   2    20571.95     9181.85     37.15 o
   1   1   2      255.35      471.48      4.55 o
   2   1   2     9883.56     7831.57     24.02 o
   3   1   2     3974.67     4184.34     40.64 o
   4   1   2      438.05      566.68      8.70 o
   5   1   2       58.24       38.11      2.98 o
   6   1   2     2428.39     2226.70     15.82 o
   7   1   2     2354.84     2565.79     92.19 o
   8   1   2     1314.68     1266.15     43.02 o
   9   1   2      376.06      395.03     19.77 o
  10   1   2      142.88      105.44     13.88 o
  11   1   2     1421.15     1512.69     74.63 o
  12   1   2      782.28      776.78     30.96 o
 -14   2   2        6.63       -2.46     12.33 o
 -13   2   2       12.91        6.34     10.85 o
 -12   2   2        0.37       -5.98      8.01 o
 -11   2   2       21.03       10.93      7.73 o
 -10   2   2      119.26      117.61      7.67 o
  -9   2   2      103.80      107.11      7.20 o
  -8   2   2       61.68       82.47      6.11 o
  -7   2   2       95.08       66.31      6.56 o
  -6   2   2      908.34      724.25     12.66 o
  -5   2   2       20.36       20.55      4.50 o
  -4   2   2        5.65        9.88      4.06 o
  -3   2   2      365.82      178.78      6.71 o
  -2   2   2      246.34      145.60      5.25 o
  -1   2   2       43.89       21.00      3.11 o
   0   2   2     3970.75     2422.66     22.18 o
   1   2   2       12.69        5.11      2.70 o
   2   2   2       10.59       19.20      3.06 o
   3   2   2        7.67        5.53      2.52 o
   4   2   2      765.26      567.06      9.45 o
   5   2   2     1392.43     1076.70     15.95 o
   6   2   2       63.55       56.64      6.18 o
   7   2   2       11.97       11.41      8.10 o
   8   2   2        0.77       -1.57      8.55 o
   9   2   2        1.99        0.27      9.59 o
  10   2   2      285.30      343.70     20.05 o
  11   2   2        8.65        1.33     11.81 o
  12   2   2        8.82       25.38     12.22 o
 -14   3   2      322.03      348.14     22.93 o
 -13   3   2        1.23        3.57     12.05 o
 -12   3   2      938.45     1021.06     25.06 o
 -11   3   2      785.54      752.66     16.94 o
 -10   3   2     2163.33     2020.14     29.03 o
  -9   3   2      302.45      278.18     10.53 o
  -8   3   2      745.99      730.77     14.71 o
  -7   3   2     1264.72     1633.35     29.60 o
  -6   3   2     4319.39     4162.51     89.98 o
  -5   3   2     8339.85     6482.10     53.99 o
  -4   3   2     1399.71     1025.89     15.22 o
  -3   3   2     8873.26     7578.25     55.96 o
  -2   3   2    11203.24    10317.36     57.45 o
  -1   3   2     8611.93     7663.67     59.06 o
   0   3   2       18.55       13.10      2.64 o
   1   3   2     4796.34     3867.10     40.51 o
   2   3   2     4433.40     4855.93     73.29 o
   3   3   2     4692.51     4887.98     45.14 o
   4   3   2      932.28     1040.54     14.90 o
   5   3   2      158.65       93.25      6.76 o
   6   3   2      789.94      956.94     19.91 o
   7   3   2     2728.59     2872.20     45.51 o
   8   3   2     1975.86     2103.22     45.43 o
   9   3   2      192.05      218.16     15.88 o
  10   3   2      312.87      351.33     20.41 o
  11   3   2      972.33      887.04     43.27 o
  12   3   2      796.43      811.10     32.26 o
 -14   4   2      645.63      627.54     30.10 o
 -13   4   2     2035.32     2237.12     50.30 o
 -12   4   2     1307.21     1332.39     37.70 o
 -11   4   2        5.94       -1.54      6.11 o
 -10   4   2     1016.43     1004.74     21.31 o
  -9   4   2     3829.68     3886.00     42.36 o
  -8   4   2     2779.70     2959.81     35.33 o
  -7   4   2       93.32      155.66      9.51 o
  -6   4   2      342.80      380.91      9.95 o
  -5   4   2     5248.92     5089.29     72.54 o
  -4   4   2     5624.26     6418.95     42.67 o
  -3   4   2     2990.88     3564.79    100.93 o
  -2   4   2       74.66       94.97      9.42 o
  -1   4   2     2230.66     2706.60     34.14 o
   0   4   2    12105.58    11367.72    114.50 o
   1   4   2    12210.39    10906.06     64.94 o
   2   4   2     2287.82     2220.89     20.28 o
   3   4   2      153.65      234.76      6.57 o
   4   4   2     5970.89     5537.71     74.55 o
   5   4   2    10395.80     9589.07    154.65 o
   6   4   2     2382.68     2448.04     43.33 o
   7   4   2        5.71        7.61      7.19 o
   8   4   2     1236.75     1235.63     31.63 o
   9   4   2     3006.02     3115.18     66.56 o
  10   4   2     1550.72     1528.68     43.47 o
  11   4   2       32.17       12.29     11.37 o
  12   4   2       59.57       28.23     11.94 o
 -13   5   2        0.25        2.27     11.95 o
 -12   5   2      177.59      140.74     21.92 o
 -11   5   2      188.46      171.06     12.19 o
 -10   5   2      753.02      759.17     21.61 o
  -9   5   2      297.67      325.65     14.63 o
  -8   5   2      215.20      216.14     12.30 o
  -7   5   2     1511.43     1564.39     24.17 o
  -6   5   2     1129.11     1167.16     19.61 o
  -5   5   2     1142.52     1147.71     21.04 o
  -4   5   2      371.64      273.56     24.24 o
  -3   5   2     2266.41     2100.62     33.34 o
  -2   5   2     1762.64     1905.31     58.22 o
  -1   5   2     1998.99     2021.81     32.49 o
   0   5   2        8.40       23.72      4.56 o
   1   5   2     1745.29     1488.04     27.85 o
   2   5   2     1415.08     1643.04     20.95 o
   3   5   2     1575.10     1624.03     45.68 o
   4   5   2      199.67      270.66     12.89 o
   5   5   2       56.93       60.72      5.23 o
   6   5   2      978.99      959.89     22.74 o
   7   5   2      663.35      647.89     23.67 o
   8   5   2      477.90      482.55     17.98 o
   9   5   2      113.60      124.07     14.44 o
  10   5   2      121.94      112.40     21.21 o
  11   5   2      509.71      511.77     32.42 o
  12   5   2      363.59      387.13     34.34 o
 -13   6   2       45.99       15.15     11.88 o
 -12   6   2       69.93       85.41     15.07 o
 -11   6   2        5.54        4.48      9.35 o
 -10   6   2       77.56       80.75     10.63 o
  -9   6   2       27.81       25.47      8.64 o
  -8   6   2      293.96      241.90     10.78 o
  -7   6   2       11.21        7.28      5.90 o
  -6   6   2      266.76      275.45     10.18 o
  -5   6   2      232.76      277.29     12.51 o
  -4   6   2      411.51      493.19     19.37 o
  -3   6   2      161.62      186.13     13.52 o
  -2   6   2       20.87       11.46      9.87 o
  -1   6   2     2770.49     2278.57     39.97 o
   0   6   2      743.00      775.31     12.99 o
   1   6   2      536.80      515.98     10.38 o
   2   6   2      151.56      166.07      8.52 o
   3   6   2      260.95      246.44     16.24 o
   4   6   2      356.61      362.07     17.57 o
   5   6   2      608.85      572.51     12.47 o
   6   6   2      721.27      742.71     20.37 o
   7   6   2       25.41       31.19      8.77 o
   8   6   2        9.04        3.33      8.76 o
   9   6   2      257.61      261.09     15.74 o
  10   6   2      190.50      212.94     18.36 o
  11   6   2       45.10       37.42     12.75 o
 -13   7   2        5.49       -0.89     14.18 o
 -12   7   2      543.24      497.37     26.73 o
 -11   7   2     1489.85     1401.54     31.93 o
 -10   7   2     1610.12     1646.17     33.17 o
  -9   7   2      383.46      429.13     14.73 o
  -8   7   2      578.92      562.26     15.83 o
  -7   7   2     2085.44     2199.28     28.38 o
  -6   7   2     6051.63     6204.71     68.56 o
  -5   7   2      886.74      950.93     28.09 o
  -4   7   2      143.98      165.88     14.42 o
  -3   7   2     3049.20     3102.70     60.37 o
  -2   7   2     4747.33     5197.75     62.69 o
  -1   7   2     4680.76     4558.28     58.53 o
   0   7   2      160.41      197.66      7.25 o
   1   7   2      131.71      193.32     11.52 o
   2   7   2     6304.55     6232.10     60.09 o
   3   7   2     4337.09     4420.60     39.91 o
   4   7   2      899.64      947.84     23.67 o
   5   7   2       20.77        6.13      8.31 o
   6   7   2      874.25      879.48     23.62 o
   7   7   2     2071.34     2006.25     53.82 o
   8   7   2     1293.36     1222.22     35.72 o
   9   7   2       69.81       79.19     11.94 o
  10   7   2      141.80       93.71     12.40 o
  11   7   2      868.51      793.55     42.28 o
 -12   8   2      578.27      514.83     28.16 o
 -11   8   2       23.94       25.63     10.96 o
 -10   8   2      720.56      723.19     31.33 o
  -9   8   2     1439.81     1442.00     26.38 o
  -8   8   2     2121.80     2003.21     35.91 o
  -7   8   2       64.85       70.57      8.74 o
  -6   8   2      329.63      347.43     16.72 o
  -5   8   2     2269.94     2461.85    103.57 o
  -4   8   2     2659.86     2793.21     50.26 o
  -3   8   2     1568.28     1609.16     31.83 o
  -2   8   2       68.08       76.04     11.43 o
  -1   8   2     2453.58     2408.64     45.83 o
   0   8   2     4260.42     4495.54     62.14 o
   1   8   2     3991.86     4173.70     34.52 o
   2   8   2      848.00      933.05     18.31 o
   3   8   2      315.01      344.08     15.20 o
   4   8   2     4488.24     4317.26     47.94 o
   5   8   2     2808.29     2920.23     64.86 o
   6   8   2     2429.18     2490.64     35.19 o
   7   8   2      152.41      175.24     14.11 o
   8   8   2      777.63      762.96     24.96 o
   9   8   2     1720.27     1721.97     37.22 o
  10   8   2      995.16     1008.43     30.29 o
 -11   9   2      170.50      208.51     20.42 o
 -10   9   2      195.25      206.10     16.58 o
  -9   9   2       31.54       30.67      8.60 o
  -8   9   2        5.40       11.07      8.14 o
  -7   9   2      101.67       90.43     12.64 o
  -6   9   2     1339.83     1425.16     37.18 o
  -5   9   2      120.82      134.13     17.21 o
  -4   9   2      726.92      720.75     29.85 o
  -3   9   2     1079.80     1030.25     31.96 o
  -2   9   2      649.91      708.97     24.58 o
  -1   9   2      337.01      366.63     15.05 o
   0   9   2        3.26        6.32      8.02 o
   1   9   2      126.31      141.17     10.99 o
   2   9   2      180.24      243.54     14.05 o
   3   9   2        7.67       12.58     12.65 o
   4   9   2      101.50      103.34     16.25 o
   5   9   2        7.69       -0.70     10.43 o
   6   9   2       17.99       12.52     12.30 o
   7   9   2      219.75      212.61     15.79 o
   8   9   2      165.92      152.02     14.68 o
   9   9   2        0.07        1.37     11.30 o
 -10  10   2       70.71       28.86     12.54 o
  -9  10   2      330.39      325.91     20.98 o
  -8  10   2      320.86      298.52     15.15 o
  -7  10   2       54.43       45.01     11.69 o
  -6  10   2        3.85       17.27     14.13 o
  -5  10   2      455.66      437.74     26.25 o
  -4  10   2     1061.88     1147.84     38.10 o
  -3  10   2      512.51      490.30     21.61 o
  -2  10   2        7.11        4.73     10.76 o
  -1  10   2      782.95      777.42     21.32 o
   0  10   2      866.40      866.28     24.28 o
   1  10   2      538.34      563.02     18.29 o
   2  10   2      156.63      175.55     13.65 o
   3  10   2      170.36      193.24     20.09 o
   4  10   2       17.98        3.87     14.62 o
   5  10   2     1053.00      999.93     33.18 o
   6  10   2      182.23      156.61     18.14 o
   7  10   2       51.17       59.70     12.47 o
   8  10   2       51.07       26.86     11.73 o
   9  10   2      315.28      261.17     19.53 o
  -9  11   2       99.30       78.51     14.55 o
  -8  11   2      267.06      221.58     17.77 o
  -7  11   2     1462.94     1312.79     35.19 o
  -6  11   2     1804.90     1781.10     50.25 o
  -5  11   2     1210.88     1257.29     42.27 o
  -4  11   2      294.12      356.90     41.34 o
  -3  11   2     1162.31     1227.10     33.47 o
  -2  11   2     3526.05     3720.38     69.85 o
  -1  11   2     1723.00     1764.52     37.30 o
   0  11   2       37.22       36.48     10.19 o
   1  11   2      535.89      606.37     23.12 o
   2  11   2     2532.56     2596.11     38.19 o
   3  11   2     2209.80     2138.13     53.58 o
   4  11   2      514.17      495.02     28.77 o
   5  11   2        3.20        4.02     11.23 o
   6  11   2     1123.60     1037.60     37.94 o
   7  11   2     1286.80     1239.71     34.36 o
   8  11   2     1000.96     1086.87     42.30 o
  -8  12   2     1106.89     1149.26     35.73 o
  -7  12   2       60.00       29.97     12.99 o
  -6  12   2       34.89       15.75     16.67 o
  -5  12   2      984.77     1024.24     41.05 o
  -4  12   2     1189.69     1097.21     41.57 o
  -3  12   2      467.00      416.67     22.89 o
  -2  12   2      158.08      173.76     14.48 o
  -1  12   2      423.13      381.76     20.55 o
   0  12   2     1424.26     1459.55     41.43 o
   1  12   2     1220.70     1215.86     37.61 o
   2  12   2      579.28      697.46     27.51 o
   3  12   2      233.85      261.82     19.85 o
   4  12   2     1079.19     1239.21     43.68 o
   5  12   2     1277.05     1265.61     58.45 o
   6  12   2      443.74      393.68     26.65 o
  -6  13   2       94.55      136.84     23.44 o
  -5  13   2       29.09       34.03     16.91 o
  -4  13   2       27.04       57.00     17.19 o
  -3  13   2       23.45       32.34     11.26 o
  -2  13   2      102.31      115.78     16.08 o
  -1  13   2        1.83        7.88     12.96 o
   0  13   2       10.59       15.57     16.84 o
   1  13   2       21.13       22.35     13.39 o
   2  13   2       29.58       18.33     12.78 o
   3  13   2        5.33       17.35     13.96 o
   4  13   2        7.07        5.36     16.21 o
   5  13   2        6.37        5.55     21.81 o
  -4  14   2      453.03      366.88     29.70 o
  -3  14   2      339.42      292.75     18.39 o
  -2  14   2        0.46      -11.17     13.90 o
  -1  14   2      225.46      183.61     45.73 o
   0  14   2      550.07      572.48     35.48 o
   1  14   2      591.12      653.30     54.08 o
   2  14   2       73.15       83.30     15.90 o
 -14   1   3      453.09      469.58     24.81 o
 -13   1   3       10.71       10.49      8.58 o
 -12   1   3      645.80      758.32     22.00 o
 -11   1   3     2054.00     2255.07     28.10 o
 -10   1   3     2037.12     2113.47     39.10 o
  -9   1   3       23.67       37.42      5.71 o
  -8   1   3      603.82      608.37     11.63 o
  -7   1   3     1782.80     1999.82     19.27 o
  -6   1   3     3521.36     3570.49     28.94 o
  -5   1   3     2373.10     2345.99     35.68 o
  -4   1   3      246.57      210.10      5.71 o
  -3   1   3      266.81      532.11      8.96 o
  -2   1   3     9546.58     8017.22     31.44 o
  -1   1   3     3364.24     3837.32     35.89 o
   0   1   3      789.40      832.17      8.44 o
   1   1   3      198.91      285.83      4.15 o
   2   1   3     4618.90     4524.12     26.37 o
   3   1   3     1657.50     2038.85     16.35 o
   4   1   3     1083.38     1194.21     17.26 o
   5   1   3        2.88        5.98      3.73 o
   6   1   3      812.90      849.99     22.13 o
   7   1   3     1906.69     1862.79     64.21 o
   8   1   3     1468.87     1504.04     33.61 o
   9   1   3      251.25      243.22     17.17 o
  10   1   3      324.13      394.88     21.43 o
  11   1   3      874.00      895.55     36.12 o
 -14   2   3      584.74      548.06     27.17 o
 -13   2   3     1824.93     1989.34     36.00 o
 -12   2   3     1539.82     1515.88     43.66 o
 -11   2   3       87.35       92.98      8.04 o
 -10   2   3       12.95        6.50      5.73 o
  -9   2   3     4883.53     4956.05     96.13 o
  -8   2   3     5938.54     6217.35     52.88 o
  -7   2   3     3338.24     3327.27     41.55 o
  -6   2   3      601.83      407.15     10.11 o
  -5   2   3     8184.97     7488.65     44.98 o
  -4   2   3     4740.48     5605.78     33.37 o
  -3   2   3     7712.55     7337.70    128.41 o
  -2   2   3     1482.26     1276.84     12.36 o
  -1   2   3     1156.10     1473.70     11.04 o
   0   2   3     4028.65     4806.91     33.80 o
   1   2   3     5218.59     5721.18     42.05 o
   2   2   3     1426.28     1535.49     14.13 o
   3   2   3      379.68      380.49      8.07 o
   4   2   3     1893.88     2035.35     30.40 o
   5   2   3     6086.19     6163.99     39.17 o
   6   2   3      715.86      852.31     42.06 o
   7   2   3        2.71        0.19      8.69 o
   8   2   3     1195.19     1124.32     29.75 o
   9   2   3     2295.86     2476.10     45.53 o
  10   2   3      782.91      606.55     25.69 o
  11   2   3      414.38      418.53     35.52 o
 -14   3   3      174.70      119.61     16.04 o
 -13   3   3        6.91        4.93      9.49 o
 -12   3   3      278.29      337.87     16.55 o
 -11   3   3     1000.13      962.13     21.12 o
 -10   3   3     1081.95     1148.48     20.57 o
  -9   3   3       47.45       44.36      6.59 o
  -8   3   3      321.25      335.47     11.22 o
  -7   3   3     1558.09     1695.37     21.58 o
  -6   3   3     2389.14     2541.01     24.75 o
  -5   3   3     1728.69     1689.72     21.14 o
  -4   3   3      467.61      337.89      8.81 o
  -3   3   3      974.31     1086.43     14.13 o
  -2   3   3     3271.91     3290.23     39.26 o
  -1   3   3     1829.81     2028.87     17.71 o
   0   3   3      588.31      642.14      8.72 o
   1   3   3       53.90       90.31      4.84 o
   2   3   3     2258.62     2268.77     28.04 o
   3   3   3     3295.08     3221.10     19.86 o
   4   3   3     1759.16     1767.60     22.13 o
   5   3   3       75.69      103.10      7.30 o
   6   3   3      419.43      469.47     15.18 o
   7   3   3     1430.12     1474.47     40.60 o
   8   3   3      860.92      865.77     27.04 o
   9   3   3      145.33      137.38     14.43 o
  10   3   3      106.96       97.39     14.49 o
  11   3   3      525.96      490.97     25.46 o
 -14   4   3       23.70       16.33     13.80 o
 -13   4   3       27.29       13.14      9.48 o
 -12   4   3       20.61       15.66      6.68 o
 -11   4   3        8.96       15.43      6.89 o
 -10   4   3      162.28      147.25      9.59 o
  -9   4   3       50.63       52.15      8.01 o
  -8   4   3      336.76      384.28     13.12 o
  -7   4   3       32.80       44.09      6.11 o
  -6   4   3      211.49      165.62      9.84 o
  -5   4   3      149.21      175.44      5.65 o
  -4   4   3     1808.88     1420.73     30.74 o
  -3   4   3       14.51       35.88      6.22 o
  -2   4   3       38.52       24.69      5.78 o
  -1   4   3       18.80        7.37      5.09 o
   0   4   3      751.78      608.12     11.40 o
   1   4   3      143.56      215.47      7.74 o
   2   4   3      390.52      337.75      9.00 o
   3   4   3        1.38        3.36      2.70 o
   4   4   3      544.65      452.91      8.78 o
   5   4   3      135.34      156.63      7.03 o
   6   4   3      203.06      205.28     10.01 o
   7   4   3        1.14        1.09      7.85 o
   8   4   3       12.69       11.80     10.04 o
   9   4   3       40.40       26.06     11.07 o
  10   4   3      171.20      180.55     17.02 o
  11   4   3       21.53       23.70     12.32 o
 -13   5   3        5.16       -0.49     12.06 o
 -12   5   3      580.95      641.64     27.49 o
 -11   5   3     1579.53     1750.63     56.47 o
 -10   5   3     2687.87     2783.29     34.09 o
  -9   5   3      498.60      542.10     22.59 o
  -8   5   3      135.76      149.20      9.47 o
  -7   5   3     2862.88     2987.52     51.22 o
  -6   5   3     4381.28     4542.41     59.91 o
  -5   5   3     1703.35     1750.26     20.70 o
  -4   5   3      308.89      289.03     15.07 o
  -3   5   3      503.99      710.49     25.41 o
  -2   5   3     4156.19     4189.15    155.77 o
  -1   5   3     1095.18     1539.06     20.74 o
   0   5   3     1130.02     1033.07     11.93 o
   1   5   3       98.87       36.56      5.53 o
   2   5   3     3200.62     3456.09     31.19 o
   3   5   3     1755.16     2113.15     25.02 o
   4   5   3      823.87      853.89     13.64 o
   5   5   3       35.25       38.85      5.01 o
   6   5   3     1641.47     1777.42     40.27 o
   7   5   3     1914.99     1845.71     32.33 o
   8   5   3      965.55      885.28     26.15 o
   9   5   3      130.14      125.26     14.96 o
  10   5   3      498.74      605.17     27.53 o
  11   5   3      674.56      568.25     28.14 o
 -13   6   3     1155.84     1168.62     39.01 o
 -12   6   3     1183.57     1197.69     25.66 o
 -11   6   3       42.57       23.55      7.82 o
 -10   6   3      446.96      514.21     16.71 o
  -9   6   3     1901.38     2034.59     41.27 o
  -8   6   3     3078.45     3135.29     49.18 o
  -7   6   3     1648.28     1684.73     22.34 o
  -6   6   3       63.52       69.23      6.54 o
  -5   6   3     2007.38     2162.15     44.61 o
  -4   6   3     5721.66     5786.32    150.34 o
  -3   6   3     5585.09     5356.84    151.09 o
  -2   6   3      350.32      353.51     17.16 o
  -1   6   3     1086.23     1189.46     19.35 o
   0   6   3     8981.63     8229.04     86.56 o
   1   6   3     3804.44     4110.45     39.90 o
   2   6   3      981.12      970.98     20.01 o
   3   6   3      465.65      470.10     12.09 o
   4   6   3     1641.56     1616.05     18.22 o
   5   6   3     3352.30     3242.12     39.66 o
   6   6   3     1730.04     1788.24     27.50 o
   7   6   3        1.09       -4.08      8.44 o
   8   6   3      415.51      387.61     17.88 o
   9   6   3     1346.02     1307.65     31.44 o
  10   6   3     1215.66     1288.22     39.48 o
 -12   7   3       62.11       64.81     11.46 o
 -11   7   3      294.71      335.02     15.19 o
 -10   7   3      545.34      566.30     21.12 o
  -9   7   3       47.00       53.18     10.13 o
  -8   7   3        0.78       -2.20      8.76 o
  -7   7   3      658.03      651.14     17.37 o
  -6   7   3       55.19       70.76      9.75 o
  -5   7   3      786.52      761.22     26.34 o
  -4   7   3      154.12      139.61     14.15 o
  -3   7   3      767.60      712.01     20.94 o
  -2   7   3      536.16      634.39     19.96 o
  -1   7   3      327.00      388.68     28.48 o
   0   7   3      162.80      170.31      7.24 o
   1   7   3       18.59       24.82      6.15 o
   2   7   3      665.50      689.88     20.00 o
   3   7   3     1004.66     1022.77     19.89 o
   4   7   3       69.46       79.53      6.87 o
   5   7   3        4.68        6.55      6.80 o
   6   7   3       42.16       41.93      8.66 o
   7   7   3      569.44      614.52     21.53 o
   8   7   3      180.04      140.52     13.86 o
   9   7   3       60.54       73.70     12.06 o
  10   7   3      139.61      173.08     18.96 o
 -12   8   3       99.18       91.07     11.56 o
 -11   8   3        0.32        3.96     10.70 o
 -10   8   3       84.51      100.34     12.32 o
  -9   8   3      715.06      840.20     27.70 o
  -8   8   3      164.40      166.71     13.80 o
  -7   8   3        2.42        0.46      9.11 o
  -6   8   3      248.22      239.45     14.85 o
  -5   8   3      157.67      188.09     17.08 o
  -4   8   3     1019.91     1013.62     31.91 o
  -3   8   3      775.79      689.81     22.35 o
  -2   8   3      228.68      225.43     14.83 o
  -1   8   3      371.25      376.81     15.94 o
   0   8   3      363.63      385.65     11.21 o
   1   8   3      607.94      592.10     16.74 o
   2   8   3       48.04       47.01      9.64 o
   3   8   3       56.62       56.07     10.15 o
   4   8   3      458.53      452.33     12.19 o
   5   8   3       76.57       78.52      8.16 o
   6   8   3       24.09       13.69      7.17 o
   7   8   3      180.94      218.44     15.68 o
   8   8   3       77.31       85.21     12.15 o
   9   8   3      318.27      405.91     22.40 o
 -11   9   3     1126.90     1088.55     31.95 o
 -10   9   3     1420.14     1620.41     37.13 o
  -9   9   3      422.14      409.52     20.03 o
  -8   9   3      187.03      216.43     16.04 o
  -7   9   3     1473.06     1499.79     33.06 o
  -6   9   3     4418.80     4584.92     91.42 o
  -5   9   3      835.69      803.12     31.32 o
  -4   9   3      129.65      101.40     15.93 o
  -3   9   3      151.54      139.48     14.30 o
  -2   9   3     3201.05     3056.14     47.30 o
  -1   9   3     2044.65     2140.38     63.12 o
   0   9   3      386.64      399.25     14.81 o
   1   9   3       85.79       87.73     13.60 o
   2   9   3     1820.12     1846.18     45.75 o
   3   9   3     1407.48     1360.63     39.88 o
   4   9   3     1733.42     1677.56     38.30 o
   5   9   3       10.95        4.08     10.27 o
   6   9   3     1350.43     1396.62     29.11 o
   7   9   3     1417.71     1292.24     32.61 o
   8   9   3      883.23      851.35     28.08 o
 -10  10   3      119.14      102.24     14.73 o
  -9  10   3     1235.65     1275.98     35.00 o
  -8  10   3     1272.83     1233.56     32.80 o
  -7  10   3      556.08      626.27     24.38 o
  -6  10   3        0.47        6.62     10.58 o
  -5  10   3     1188.01     1330.56     41.28 o
  -4  10   3     2695.13     2858.29     58.23 o
  -3  10   3     1530.16     1575.95     36.05 o
  -2  10   3       12.77       18.85     11.59 o
  -1  10   3      525.54      590.42     22.68 o
   0  10   3     1950.93     2056.77     40.75 o
   1  10   3     1900.45     1895.52     39.89 o
   2  10   3     1042.95     1050.07     30.87 o
   3  10   3      154.83      154.20     19.88 o
   4  10   3     1546.79     1622.46     36.61 o
   5  10   3     1369.22     1350.32     34.13 o
   6  10   3      567.05      476.06     19.21 o
   7  10   3       39.24       41.90     12.23 o
  -9  11   3       10.75       -8.54     12.47 o
  -8  11   3        2.23        6.36     12.02 o
  -7  11   3        8.22        3.04     11.84 o
  -6  11   3       41.83       32.05     16.57 o
  -5  11   3      123.24      166.81     20.59 o
  -4  11   3        1.41       14.53     14.84 o
  -3  11   3       15.31       23.72     12.37 o
  -2  11   3      137.39      112.76     13.73 o
  -1  11   3      376.82      389.29     28.55 o
   0  11   3        1.17        5.21     16.56 o
   1  11   3      143.39      149.24     16.37 o
   2  11   3       62.93       33.98     13.41 o
   3  11   3       25.46       21.60     13.31 o
   4  11   3       53.99       37.68     15.96 o
   5  11   3        5.91       10.76     11.62 o
   6  11   3       10.14        1.19     10.88 o
  -8  12   3      329.93      364.16     22.88 o
  -7  12   3      156.40      167.46     16.91 o
  -6  12   3        2.62        7.99     15.72 o
  -5  12   3      304.86      307.62     26.15 o
  -4  12   3      481.69      474.94     30.56 o
  -3  12   3      474.44      501.22     24.85 o
  -2  12   3      115.98      140.42     22.49 o
  -1  12   3      173.31      190.83     24.68 o
   0  12   3      389.36      262.79     25.73 o
   1  12   3      696.98      686.14     39.49 o
   2  12   3       31.77       26.08     13.44 o
   3  12   3       24.17       23.93     13.54 o
   4  12   3      159.06      102.50     16.42 o
   5  12   3      394.59      354.91     21.74 o
  -6  13   3     1139.75     1025.87     44.59 o
  -5  13   3      577.10      545.64     33.92 o
  -4  13   3        1.81        8.63     16.63 o
  -3  13   3      541.54      518.02     26.39 o
  -2  13   3     1656.31     1645.27     54.06 o
  -1  13   3     1086.80     1120.86     45.27 o
   0  13   3      203.83      268.56     46.97 o
   1  13   3      132.17      138.55     23.21 o
   2  13   3     1097.48     1116.85     35.77 o
   3  13   3     1165.51      995.58     40.84 o
 -14   0   4      303.30      248.52     19.62 o
 -13   0   4     1642.04     1786.11     42.67 o
 -12   0   4     1055.31     1049.71     41.86 o
 -11   0   4      519.44      520.24     24.88 o
 -10   0   4      275.27      294.87     15.46 o
  -9   0   4     4411.57     4327.72     50.00 o
  -8   0   4     2780.93     2932.91     39.30 o
  -7   0   4     2592.34     2664.19    101.67 o
  -6   0   4       86.45       88.94      7.78 o
  -5   0   4     3127.65     3050.52    191.31 o
  -4   0   4     7059.21     6936.35     49.76 o
  -3   0   4     2876.73     3499.90     53.81 o
  -2   0   4      280.34      114.89      6.80 o
  -1   0   4     6400.63     5014.71    180.29 o
   0   0   4      740.83     1309.81     21.39 o
   1   0   4     3937.91     4698.90     36.14 o
   2   0   4     1400.46     1538.91     25.44 o
   3   0   4       87.78       99.90      9.71 o
   4   0   4     2108.54     2086.23     23.74 o
   5   0   4     6012.86     6394.77     76.89 o
   6   0   4     2148.34     2147.74     49.15 o
   7   0   4      444.28      514.07     28.10 o
   8   0   4      494.27      507.55     30.22 o
   9   0   4     1934.89     1937.19     58.31 o
  10   0   4     2100.24     2364.99     67.84 o
 -14   1   4      575.52      646.60     20.17 o
 -13   1   4       26.51       20.69      9.51 o
 -12   1   4      422.58      494.31     18.73 o
 -11   1   4     1231.97     1194.75     22.28 o
 -10   1   4      953.88      886.03     18.21 o
  -9   1   4      121.37      123.59      8.13 o
  -8   1   4      117.78      113.35      7.19 o
  -7   1   4      768.42      865.10     19.39 o
  -6   1   4     3098.97     2870.54     27.20 o
  -5   1   4     1444.11     1481.95     18.27 o
  -4   1   4      194.85      178.96      4.79 o
  -3   1   4     1054.90     1020.58     20.82 o
  -2   1   4     3473.28     3503.21     37.84 o
  -1   1   4     3659.28     3561.49     30.20 o
   0   1   4     8757.01     6846.71    103.27 o
   1   1   4     3847.52     2917.59     45.56 o
   2   1   4     2262.87     2338.21     20.48 o
   3   1   4     2720.22     2513.12     29.09 o
   4   1   4     1741.21     1837.83     21.19 o
   5   1   4       32.85       19.48      7.02 o
   6   1   4      533.84      528.48     18.72 o
   7   1   4      949.84      892.06     38.04 o
   8   1   4      943.47     1042.78     28.95 o
   9   1   4       36.47       23.75     10.67 o
  10   1   4       16.70       53.07     12.46 o
 -14   2   4       18.24       41.02     10.94 o
 -13   2   4       13.02       12.47      9.61 o
 -12   2   4        5.48        1.48      6.74 o
 -11   2   4       36.91       36.70      7.34 o
 -10   2   4      331.41      342.03     12.36 o
  -9   2   4       54.69       50.93      6.59 o
  -8   2   4       54.84       47.54      6.07 o
  -7   2   4      326.23      266.41      9.24 o
  -6   2   4        5.75        6.14      4.04 o
  -5   2   4     1031.91      878.80     14.78 o
  -4   2   4       67.47       75.16      4.55 o
  -3   2   4       72.93       76.96      4.79 o
  -2   2   4        2.27        2.48      1.13 o
  -1   2   4       17.42       25.11      1.71 o
   0   2   4      196.27      150.44      3.79 o
   1   2   4       71.88       68.71      2.95 o
   2   2   4      312.21      262.40      6.53 o
   3   2   4        0.48        2.64      3.31 o
   4   2   4        9.01        6.91      4.82 o
   5   2   4       32.11       41.21      6.94 o
   6   2   4      348.06      382.46     16.38 o
   7   2   4        0.73        1.19      8.70 o
   8   2   4        7.89        6.02      9.86 o
   9   2   4        1.22       -1.70     10.57 o
  10   2   4        1.90       10.16     11.21 o
 -14   3   4      530.65      534.22     26.60 o
 -13   3   4       45.66       60.70     11.02 o
 -12   3   4      200.40      160.63     10.55 o
 -11   3   4     1378.03     1377.52     24.19 o
 -10   3   4     1182.89     1241.83     25.86 o
  -9   3   4      370.98      333.69     15.56 o
  -8   3   4       59.34       67.74      6.81 o
  -7   3   4     1204.06     1240.20     18.94 o
  -6   3   4     1584.67     1789.98     28.84 o
  -5   3   4      563.61      723.51     14.75 o
  -4   3   4      652.27      497.66     10.33 o
  -3   3   4      676.04      765.25     10.32 o
  -2   3   4     4969.78     4809.12    110.20 o
  -1   3   4     4795.38     4596.83     79.98 o
   0   3   4      613.35      689.88      8.62 o
   1   3   4      356.42      323.01      7.31 o
   2   3   4     4487.50     4425.21     25.18 o
   3   3   4     4282.70     4185.86     31.93 o
   4   3   4     1392.93     1417.09     18.03 o
   5   3   4       80.61       78.99      7.52 o
   6   3   4      581.30      539.73     19.81 o
   7   3   4     1242.41     1211.11     30.09 o
   8   3   4     1216.61     1274.01     32.90 o
   9   3   4      248.08      291.90     21.80 o
  10   3   4       77.47       60.22     13.58 o
 -13   4   4     1167.73     1097.64     40.86 o
 -12   4   4     1253.90     1314.71     25.30 o
 -11   4   4      856.92      959.35     27.07 o
 -10   4   4      355.09      358.51     13.45 o
  -9   4   4     2307.19     2362.53     39.49 o
  -8   4   4     3031.52     3051.51     36.35 o
  -7   4   4     1999.84     1964.41     33.47 o
  -6   4   4       76.87       78.45      6.62 o
  -5   4   4     3997.18     4001.99     31.98 o
  -4   4   4     3964.85     4058.05     41.72 o
  -3   4   4     3078.64     3433.85     32.31 o
  -2   4   4      239.59      311.95     13.05 o
  -1   4   4     2376.97     2225.42     30.78 o
   0   4   4     2976.67     3244.01     29.13 o
   1   4   4     4177.90     4574.36     41.70 o
   2   4   4     2020.91     2098.59     23.80 o
   3   4   4       51.60       47.97      5.15 o
   4   4   4     1102.51     1165.41     18.30 o
   5   4   4     3431.40     3449.67     35.86 o
   6   4   4     2703.97     2768.40     37.07 o
   7   4   4      302.07      346.70     18.04 o
   8   4   4      337.64      333.50     18.85 o
   9   4   4     1433.55     1402.70     37.32 o
  10   4   4     1279.13     1269.77     37.95 o
 -13   5   4        1.33        6.95     10.52 o
 -12   5   4       88.69       94.44     10.04 o
 -11   5   4      556.09      559.12     17.37 o
 -10   5   4      305.00      293.87     13.05 o
  -9   5   4       83.88       71.96      8.20 o
  -8   5   4       10.00       16.14      6.42 o
  -7   5   4      416.70      398.39     19.97 o
  -6   5   4     1861.30     1944.78     25.37 o
  -5   5   4      410.02      497.63     13.15 o
  -4   5   4      217.18      200.17      8.88 o
  -3   5   4      329.91      360.91     13.54 o
  -2   5   4     1719.35     1742.95     27.14 o
  -1   5   4     1778.18     1803.86     25.07 o
   0   5   4      366.73      417.07     11.43 o
   1   5   4       26.67       30.51      5.45 o
   2   5   4     1061.04     1043.13     17.87 o
   3   5   4     1434.07     1477.81     19.43 o
   4   5   4      454.08      499.88     11.13 o
   5   5   4        2.77        4.04      6.12 o
   6   5   4      198.15      199.92     11.06 o
   7   5   4      697.68      772.85     22.49 o
   8   5   4      267.50      253.22     18.21 o
   9   5   4       33.81       12.82     11.97 o
 -13   6   4      197.33      216.77     16.76 o
 -12   6   4       67.61       43.50      9.34 o
 -11   6   4        4.26        5.33      8.18 o
 -10   6   4       32.70       24.51      8.42 o
  -9   6   4      312.58      331.73     13.75 o
  -8   6   4       79.51       88.62      8.90 o
  -7   6   4      223.54      216.38     11.14 o
  -6   6   4       74.15       85.91      9.31 o
  -5   6   4      230.44      258.47     10.93 o
  -4   6   4      347.00      348.49     14.57 o
  -3   6   4      292.35      332.15     12.60 o
  -2   6   4       35.50       33.99      7.67 o
  -1   6   4       59.11       55.67      5.13 o
   0   6   4      656.56      674.18     14.80 o
   1   6   4     1127.14     1180.17     29.50 o
   2   6   4       57.62       49.08      5.75 o
   3   6   4        3.45        6.12      5.43 o
   4   6   4      133.67      124.24      8.08 o
   5   6   4      294.05      336.17     11.87 o
   6   6   4      220.22      222.43     11.77 o
   7   6   4       80.91      119.62     10.58 o
   8   6   4       18.34       10.92      9.67 o
   9   6   4       32.52       29.46     12.71 o
 -12   7   4      205.38      184.74     13.48 o
 -11   7   4      816.63      660.14     23.99 o
 -10   7   4      997.20      868.64     23.74 o
  -9   7   4      657.87      622.20     18.73 o
  -8   7   4       81.32       60.02      8.53 o
  -7   7   4      761.76      742.35     18.95 o
  -6   7   4     1718.70     1687.06     30.60 o
  -5   7   4     1958.74     2046.11     32.81 o
  -4   7   4       17.20       25.22     10.70 o
  -3   7   4     1066.77     1104.09     22.51 o
  -2   7   4     3573.31     3545.33     51.88 o
  -1   7   4     1560.98     1646.09     26.58 o
   0   7   4      639.06      633.18     13.77 o
   1   7   4      415.33      431.51     12.12 o
   2   7   4     1750.49     1774.69     25.51 o
   3   7   4     3015.36     3001.46     46.71 o
   4   7   4     1231.83     1349.49     22.59 o
   5   7   4       22.59       19.30      6.98 o
   6   7   4     1168.66     1293.96     24.37 o
   7   7   4      944.55      846.78     30.20 o
   8   7   4     1205.75     1311.88     26.65 o
 -11   8   4      208.63      186.16     13.51 o
 -10   8   4      134.07      135.22     12.33 o
  -9   8   4     1586.07     1657.16     43.34 o
  -8   8   4     1895.29     1849.90     35.52 o
  -7   8   4     1463.43     1462.11     52.37 o
  -6   8   4      184.99      210.72     14.02 o
  -5   8   4     1132.48     1117.85     35.55 o
  -4   8   4     4076.19     4183.06    100.08 o
  -3   8   4     1399.79     1387.56     31.03 o
  -2   8   4      311.16      274.48     16.35 o
  -1   8   4      460.56      437.16     33.01 o
   0   8   4     2088.10     2080.49     55.63 o
   1   8   4     3011.75     3171.87     34.60 o
   2   8   4      775.40      783.50     18.64 o
   3   8   4       10.87       16.85      6.21 o
   4   8   4      715.60      640.31     17.07 o
   5   8   4     2078.60     2195.28     28.09 o
   6   8   4     1175.09     1179.81     23.64 o
   7   8   4      248.12      317.19     14.63 o
   8   8   4      266.64      238.68     14.17 o
 -10   9   4       96.43       96.49     11.70 o
  -9   9   4       81.62       74.63     11.04 o
  -8   9   4       33.69       39.38     11.08 o
  -7   9   4       33.57       34.33     11.29 o
  -6   9   4       54.53       33.73     10.74 o
  -5   9   4      283.69      301.23     22.02 o
  -4   9   4       13.33       25.98     13.01 o
  -3   9   4       42.72       51.07     11.83 o
  -2   9   4      370.44      328.04     23.49 o
  -1   9   4      432.63      505.06     28.00 o
   0   9   4       96.70      104.98     11.24 o
   1   9   4       43.18       54.10      9.92 o
   2   9   4      267.60      260.92     14.30 o
   3   9   4      457.63      530.17     16.46 o
   4   9   4       28.55       51.72     15.81 o
   5   9   4        8.56        6.78      9.49 o
   6   9   4      280.14      307.88     18.14 o
   7   9   4       40.01        3.08     11.46 o
  -9  10   4      274.05      193.83     16.23 o
  -8  10   4      190.31      133.93     15.47 o
  -7  10   4       64.16       63.16     12.05 o
  -6  10   4        0.08       -0.76     10.76 o
  -5  10   4      394.29      438.36     33.19 o
  -4  10   4       41.92       34.49     14.70 o
  -3  10   4      668.70      723.27     26.37 o
  -2  10   4       12.21        6.81     16.43 o
  -1  10   4       86.58      108.40     19.83 o
   0  10   4      516.47      518.09     44.96 o
   1  10   4      751.38      757.29     34.69 o
   2  10   4      129.86      120.33     12.17 o
   3  10   4       33.34       41.91     10.05 o
   4  10   4      291.06      315.96     19.37 o
   5  10   4      291.17      249.33     15.41 o
   6  10   4      206.18      195.52     16.76 o
  -8  11   4       77.89       92.23     14.87 o
  -7  11   4      612.79      512.62     23.89 o
  -6  11   4     1765.46     1608.37     38.66 o
  -5  11   4      755.55      680.71     33.65 o
  -4  11   4      122.81      157.68     40.45 o
  -3  11   4      590.90      575.12     60.64 o
  -2  11   4     2017.87     2074.33     56.86 o
  -1  11   4     1660.70     1651.00     51.61 o
   0  11   4      445.96      441.10     31.23 o
   1  11   4      103.51      113.79     15.76 o
   2  11   4     1321.28     1405.63     43.16 o
   3  11   4     1324.20     1233.90     35.81 o
   4  11   4      976.19      976.10     53.01 o
   5  11   4        0.49       -6.91     11.27 o
  -6  12   4        6.21       14.50     13.45 o
  -5  12   4      516.37      524.55     31.96 o
  -4  12   4     1113.11     1084.71     42.09 o
  -3  12   4      852.82      790.44     70.10 o
  -2  12   4       13.66        7.70     18.76 o
  -1  12   4       87.24       78.37     21.35 o
   0  12   4      730.21      668.16     37.46 o
   1  12   4      908.13      830.47     41.57 o
   2  12   4      234.15      184.23     15.31 o
   3  12   4       12.29       39.30     14.70 o
  -3  13   4        9.40       15.22     20.58 o
  -2  13   4       31.70       19.59     20.50 o
  -1  13   4       52.11       61.79     21.69 o
 -13   1   5       88.57       71.11     11.35 o
 -12   1   5      104.51       83.72      9.17 o
 -11   1   5      744.56      767.95     18.42 o
 -10   1   5     2404.96     2674.42     35.14 o
  -9   1   5      728.56      798.81     17.02 o
  -8   1   5       31.74       27.39      5.65 o
  -7   1   5     1458.00     1555.88     20.20 o
  -6   1   5     3421.80     3615.46     27.63 o
  -5   1   5     1091.73     1129.73     14.62 o
  -4   1   5      554.93      587.59     21.03 o
  -3   1   5      302.84      340.34      9.61 o
  -2   1   5     1437.10     1619.62     19.63 o
  -1   1   5     2946.48     2856.71     35.72 o
   0   1   5     1234.93     1302.42     18.02 o
   1   1   5        4.32        6.56      4.39 o
   2   1   5      778.01      829.43     14.32 o
   3   1   5     1773.70     1788.62     25.25 o
   4   1   5      963.24     1010.10     38.83 o
   5   1   5        7.16       21.33     17.41 o
   6   1   5      162.23      146.36     23.63 o
   7   1   5      734.51      659.53     37.63 o
   8   1   5      572.30      510.17     37.94 o
   9   1   5      129.50       61.85     26.69 o
 -13   2   5     1213.57     1245.69     30.05 o
 -12   2   5     1263.87     1202.97     23.95 o
 -11   2   5      349.24      273.43     12.45 o
 -10   2   5      441.51      555.63     15.70 o
  -9   2   5      757.41      739.15     16.69 o
  -8   2   5     2896.57     3017.97     34.15 o
  -7   2   5     2214.05     2366.80     25.25 o
  -6   2   5       71.79       68.06      5.69 o
  -5   2   5      706.97      667.11     12.39 o
  -4   2   5     4721.65     4608.48    166.41 o
  -3   2   5     4886.41     5216.96     62.73 o
  -2   2   5      477.68      577.64     15.73 o
  -1   2   5       68.40       73.74      6.96 o
   0   2   5     2872.14     3092.29     31.75 o
   1   2   5     4197.35     4344.07     31.60 o
   2   2   5     1216.75     1217.27     18.05 o
   3   2   5       55.74       73.76      9.11 o
   4   2   5     1203.61     1350.82     52.19 o
   5   2   5     1888.69     1830.70     53.21 o
   6   2   5     2066.06     2029.72    109.74 o
   7   2   5      170.35      154.94     26.03 o
   8   2   5      192.99      229.76     26.69 o
   9   2   5     1167.81     1120.99     52.30 o
 -13   3   5       45.27       24.46     10.38 o
 -12   3   5       79.24      103.57     15.13 o
 -11   3   5      445.54      502.51     18.55 o
 -10   3   5     1517.90     1671.69     29.92 o
  -9   3   5      388.22      374.49     12.86 o
  -8   3   5        8.24        8.05      5.68 o
  -7   3   5      669.14      697.27     19.76 o
  -6   3   5     2310.05     2353.16     32.47 o
  -5   3   5      732.58      792.03     14.82 o
  -4   3   5     1082.39     1024.45     13.93 o
  -3   3   5      512.46      558.01     20.49 o
  -2   3   5     1372.33     1509.38     25.71 o
  -1   3   5     1234.01     1235.49     15.78 o
   0   3   5      739.23      697.24     13.43 o
   1   3   5        0.51        3.13      3.89 o
   2   3   5      300.86      294.96      8.98 o
   3   3   5      708.52      704.74     16.59 o
   4   3   5      911.21      931.83     35.52 o
   5   3   5       27.16       27.52     18.45 o
   6   3   5       97.49       67.15     18.99 o
   7   3   5      444.32      448.55     32.60 o
   8   3   5      333.61      327.34     32.34 o
 -13   4   5       65.20       74.31     10.06 o
 -12   4   5       41.81       47.76      8.77 o
 -11   4   5       19.11       13.78      7.45 o
 -10   4   5       25.87       25.99      7.33 o
  -9   4   5      207.65      252.15     11.37 o
  -8   4   5      140.81      138.89      8.95 o
  -7   4   5      159.03      178.89      9.25 o
  -6   4   5       21.23       31.39      5.76 o
  -5   4   5       26.01       16.06      4.77 o
  -4   4   5      240.97      258.99      9.13 o
  -3   4   5      573.57      555.18     20.75 o
  -2   4   5       66.48       83.59      9.15 o
  -1   4   5        6.30        9.50      6.29 o
   0   4   5        4.28        8.03      4.51 o
   1   4   5      212.70      204.13      7.82 o
   2   4   5        9.62        6.96      4.66 o
   3   4   5       85.52       96.98      8.12 o
   4   4   5       10.41       24.73     10.96 o
   5   4   5      182.11      203.64     17.02 o
   6   4   5        3.17        0.02     16.67 o
   7   4   5       21.85       37.61     18.25 o
   8   4   5        6.31       10.01     21.46 o
 -12   5   5      167.06      182.46     12.38 o
 -11   5   5      808.52      779.05     24.05 o
 -10   5   5     1204.99     1189.32     23.95 o
  -9   5   5      778.25      821.52     28.68 o
  -8   5   5       21.16       23.70      6.81 o
  -7   5   5      942.93      974.47     19.37 o
  -6   5   5     2647.59     2724.16     33.85 o
  -5   5   5     2306.87     2422.43     30.27 o
  -4   5   5       45.20       51.95      6.14 o
  -3   5   5      462.66      483.44     14.26 o
  -2   5   5     2076.50     2125.26     29.34 o
  -1   5   5     3323.49     3159.73     34.08 o
   0   5   5      224.74      277.63      9.61 o
   1   5   5        7.91       21.66      5.60 o
   2   5   5      912.63      846.59     14.58 o
   3   5   5     1914.15     1810.98     22.22 o
   4   5   5      942.90     1022.51     22.91 o
   5   5   5       35.10       18.35     11.16 o
   6   5   5      271.34      258.47     19.50 o
   7   5   5      876.63      878.04     41.85 o
   8   5   5      911.84      987.37     45.53 o
 -12   6   5      976.85      901.49     23.71 o
 -11   6   5      512.49      502.80     18.39 o
 -10   6   5      171.27      203.66     15.86 o
  -9   6   5     1271.51     1390.82     30.04 o
  -8   6   5     2403.68     2611.69     37.93 o
  -7   6   5     1155.30     1194.47     25.03 o
  -6   6   5      255.60      266.30     11.71 o
  -5   6   5      892.70      860.35     24.80 o
  -4   6   5     2512.03     2698.19     48.32 o
  -3   6   5     2629.83     2638.91     86.85 o
  -2   6   5      942.23     1005.82     22.05 o
  -1   6   5        6.39        6.43      6.98 o
   0   6   5     1351.93     1390.62     36.47 o
   1   6   5     3921.93     4079.58     88.73 o
   2   6   5     1049.42     1062.80     16.98 o
   3   6   5       37.91       39.41      7.46 o
   4   6   5      606.51      643.93     34.39 o
   5   6   5     1503.62     1437.78     37.96 o
   6   6   5     1056.96      899.34     30.38 o
   7   6   5      170.68      160.93     17.27 o
 -11   7   5      136.54       94.24     10.93 o
 -10   7   5      255.69      263.30     14.21 o
  -9   7   5      326.18      364.95     15.44 o
  -8   7   5        4.27        1.62      7.75 o
  -7   7   5      235.93      262.91     12.69 o
  -6   7   5      385.93      390.72     15.69 o
  -5   7   5      140.72      161.54     10.27 o
  -4   7   5       41.50       27.76      6.63 o
  -3   7   5       34.75       40.58     11.90 o
  -2   7   5      447.72      418.33     18.66 o
  -1   7   5      723.88      738.32     27.30 o
   0   7   5       17.36       11.55      7.50 o
   1   7   5        0.33        3.05      6.51 o
   2   7   5      275.49      249.99     10.65 o
   3   7   5      360.54      313.55     12.18 o
   4   7   5      464.85      505.28     22.32 o
   5   7   5        0.65      -10.27     11.76 o
   6   7   5      169.97      201.20     17.99 o
   7   7   5       67.98       34.48     13.65 o
 -10   8   5       28.83       44.48      9.51 o
  -9   8   5      256.94      259.20     14.24 o
  -8   8   5      431.60      498.48     17.74 o
  -7   8   5      275.25      354.62     15.23 o
  -6   8   5      312.44      412.35     21.68 o
  -5   8   5       13.48        9.66      7.65 o
  -4   8   5       80.46       55.49     10.21 o
  -3   8   5      760.71      803.13     35.01 o
  -2   8   5       50.91       24.88     10.44 o
  -1   8   5        8.40       11.52      7.46 o
   0   8   5      215.89      218.16     14.09 o
   1   8   5      386.45      408.96     16.85 o
   2   8   5      160.07      140.62      9.33 o
   3   8   5       54.28       63.64      8.35 o
   4   8   5      156.42      164.01     14.12 o
   5   8   5      373.52      381.05     20.84 o
   6   8   5       42.59       15.03     12.69 o
  -9   9   5      315.44      275.54     17.15 o
  -8   9   5        4.36        5.47      9.15 o
  -7   9   5      568.13      620.79     20.20 o
  -6   9   5     1919.45     1996.28     33.65 o
  -5   9   5     1827.65     1737.90     70.47 o
  -4   9   5      171.30      148.98     14.32 o
  -3   9   5      706.31      776.22     44.47 o
  -2   9   5     1312.27     1134.91     57.80 o
  -1   9   5     1638.66     1404.80     34.95 o
   0   9   5      635.59      627.50     25.07 o
   1   9   5       28.21       38.07     12.12 o
   2   9   5      859.55      768.68     29.31 o
   3   9   5     1286.84     1219.47     98.83 o
   4   9   5      432.70      342.84     22.03 o
   5   9   5      112.58      135.19     26.72 o
  -8  10   5     1128.02     1157.14     41.56 o
  -7  10   5      791.45      798.07     23.83 o
  -6  10   5       11.78       15.03     10.75 o
  -5  10   5      288.52      232.30     19.15 o
  -4  10   5      856.16      772.69     31.76 o
  -3  10   5     1921.51     2098.85     56.22 o
  -2  10   5      275.65      286.21     19.42 o
  -1  10   5      131.60       95.94     16.46 o
   0  10   5      785.54      697.33     27.26 o
   1  10   5     1168.52     1067.86     32.83 o
   2  10   5      479.39      427.85     37.27 o
   3  10   5       93.93      134.07     23.21 o
   4  10   5      381.09      342.98     22.87 o
  -7  11   5       30.22       29.65     13.31 o
  -6  11   5       27.25       19.83     12.60 o
  -5  11   5       22.68        5.33     12.43 o
  -4  11   5        3.82        1.61     15.08 o
  -3  11   5       44.13       64.38     15.19 o
  -2  11   5        4.29        9.84     13.33 o
  -1  11   5       63.55       52.79     14.06 o
   0  11   5       51.22       52.33     14.38 o
   1  11   5        2.08       -4.43     14.01 o
   2  11   5      196.24      257.40     26.91 o
  -3  12   5      230.79      186.01     25.00 o
  -2  12   5       45.40       42.22     15.16 o
 -12   0   6     1153.95     1131.47     53.27 o
 -11   0   6      284.66      278.73     30.96 o
 -10   0   6       75.80       98.90     23.29 o
  -9   0   6      263.19      189.97     24.35 o
  -8   0   6     2238.68     2316.83     66.87 o
  -7   0   6     1785.49     1727.49     56.54 o
  -6   0   6      117.48      125.27     20.98 o
  -5   0   6      554.87      581.20     32.75 o
  -4   0   6     3123.45     3204.85     69.72 o
  -3   0   6     3570.20     3826.04     94.33 o
  -2   0   6     1003.10     1052.33     30.90 o
  -1   0   6      135.58      167.54     17.15 o
   0   0   6     7436.61     7642.25     91.98 o
   1   0   6     1227.65     1246.54     43.05 o
   2   0   6     1503.61     1588.21     67.51 o
   3   0   6       11.89       21.14     23.14 o
   4   0   6      605.81      668.70     50.29 o
   5   0   6     1542.23     1383.43     73.69 o
   6   0   6     1588.09     1609.99     81.63 o
   7   0   6      380.70      458.70     52.83 o
 -12   1   6        1.27        3.33      9.63 o
 -11   1   6      407.45      414.29     39.38 o
 -10   1   6     1836.28     2040.89    109.21 o
  -9   1   6      215.00      172.18     21.39 o
  -8   1   6       56.13       75.59     12.42 o
  -7   1   6      476.91      539.43     23.12 o
  -6   1   6      751.65      744.24     30.36 o
  -5   1   6     1153.54     1113.44     31.16 o
  -4   1   6      118.61      138.01     13.35 o
  -3   1   6       80.55       97.30      8.53 o
  -2   1   6      736.88      699.22     14.60 o
  -1   1   6      487.12      627.31     14.19 o
   0   1   6      592.50      584.20     16.97 o
   1   1   6      274.32      308.66     12.85 o
   2   1   6      607.68      547.30     49.51 o
   3   1   6     1313.80     1361.84     47.36 o
   4   1   6      638.69      605.92     35.00 o
   5   1   6       48.95       34.65     21.42 o
   6   1   6       44.11       33.69     22.80 o
   7   1   6      584.39      559.42     40.16 o
 -12   2   6       27.49       37.75     13.43 o
 -11   2   6        2.21       -2.64     11.40 o
 -10   2   6       31.36       38.27     11.76 o
  -9   2   6      102.82      100.60     14.30 o
  -8   2   6        0.82        0.94     10.05 o
  -7   2   6        1.85        1.53      9.83 o
  -6   2   6      100.74      101.91     12.51 o
  -5   2   6       55.45       49.05     14.36 o
  -4   2   6      125.91      123.27     13.17 o
  -3   2   6       29.14       44.11      6.63 o
  -2   2   6        0.61        2.08      5.84 o
  -1   2   6       25.54       24.30      6.72 o
   0   2   6       73.92       59.70      7.46 o
   1   2   6      169.91      194.21      9.63 o
   2   2   6        5.85       14.07     17.28 o
   3   2   6        2.98        5.86     17.44 o
   4   2   6       12.18        4.56     18.99 o
   5   2   6        0.41       19.65     17.76 o
   6   2   6        3.69        4.97     19.71 o
   7   2   6       20.26       20.82     20.64 o
 -12   3   6       22.33       11.50     12.52 o
 -11   3   6      792.94      834.89     31.31 o
 -10   3   6      901.40      804.98     55.27 o
  -9   3   6      707.45      633.37     45.95 o
  -8   3   6        5.95       11.25     11.03 o
  -7   3   6      855.90      963.57     31.06 o
  -6   3   6     1693.57     1695.65    102.19 o
  -5   3   6      682.88      670.06     25.58 o
  -4   3   6       83.88      104.67     13.37 o
  -3   3   6      206.96      282.08     17.86 o
  -2   3   6     1144.09     1119.19     19.95 o
  -1   3   6     1369.00     1382.27     22.21 o
   0   3   6     1087.08     1182.91     23.58 o
   1   3   6        1.04        0.94      6.27 o
   2   3   6      748.29      699.50     24.64 o
   3   3   6     1493.14     1584.59     36.47 o
   4   3   6     1490.30     1655.32     53.32 o
   5   3   6      193.57      175.63     25.72 o
   6   3   6      274.33      349.87     32.64 o
   7   3   6      642.63      701.12     43.25 o
 -12   4   6      985.52      942.25     34.67 o
 -11   4   6      292.31      238.26     19.97 o
 -10   4   6       32.77       65.56     13.89 o
  -9   4   6      730.75      613.23     61.79 o
  -8   4   6     1948.27     1982.88    153.88 o
  -7   4   6     1367.96     1357.34     47.51 o
  -6   4   6      168.98      146.93     15.75 o
  -5   4   6      217.66      207.99     16.85 o
  -4   4   6     3164.58     3258.52     78.60 o
  -3   4   6     2430.82     2471.44     58.56 o
  -2   4   6      565.98      524.40     17.61 o
  -1   4   6      106.01       95.07      8.79 o
   0   4   6     2107.79     2289.55     26.38 o
   1   4   6     2459.34     2533.97     36.29 o
   2   4   6      912.63      896.69     17.92 o
   3   4   6       29.47       38.55     12.97 o
   4   4   6      629.80      696.05     26.98 o
   5   4   6     1072.72     1095.94     45.95 o
   6   4   6     1050.80     1120.35     48.71 o
 -11   5   6      273.18      282.72     30.68 o
 -10   5   6      432.44      393.46     39.66 o
  -9   5   6      240.28      216.55     18.87 o
  -8   5   6        4.07       13.40     11.38 o
  -7   5   6      116.55       94.14     14.58 o
  -6   5   6      449.16      419.26     22.99 o
  -5   5   6      581.28      588.43     52.19 o
  -4   5   6       63.84       76.26     13.30 o
  -3   5   6       25.48       20.54     11.40 o
  -2   5   6      382.37      382.00     15.89 o
  -1   5   6      404.12      401.96     14.09 o
   0   5   6      401.63      430.09     13.23 o
   1   5   6       13.64       18.61      6.96 o
   2   5   6      204.83      188.63     10.27 o
   3   5   6      396.83      333.13     22.12 o
   4   5   6      432.28      484.97     23.51 o
   5   5   6       44.50       52.74     14.03 o
   6   5   6       78.43       86.76     23.39 o
 -11   6   6       69.23       85.39     16.45 o
 -10   6   6        1.37       -0.24     13.35 o
  -9   6   6       88.86       67.69     15.51 o
  -8   6   6      121.38      114.08     34.21 o
  -7   6   6       73.82       68.93     13.99 o
  -6   6   6       71.73       78.06     15.34 o
  -5   6   6      109.96      128.83     15.81 o
  -4   6   6       88.47       84.34     13.12 o
  -3   6   6      111.42      111.53     16.98 o
  -2   6   6       12.34       16.40      8.81 o
  -1   6   6        0.40        7.26      7.83 o
   0   6   6       89.14       86.71     10.54 o
   1   6   6      106.60      104.72      9.02 o
   2   6   6      191.45      203.87     11.21 o
   3   6   6        1.29        2.18     10.51 o
   4   6   6       37.23       38.15     13.66 o
   5   6   6      124.29       98.58     16.39 o
 -10   7   6      915.37      840.32     35.59 o
  -9   7   6      273.30      193.91     19.51 o
  -8   7   6       34.72       41.21     13.77 o
  -7   7   6      823.30      839.69     56.13 o
  -6   7   6     1003.22      894.09     50.76 o
  -5   7   6      915.64      828.82     53.47 o
  -4   7   6      194.69      193.32     18.78 o
  -3   7   6      160.21      173.31     17.33 o
  -2   7   6     1430.11     1424.92     45.75 o
  -1   7   6     1791.07     1765.64     32.56 o
   0   7   6      594.30      555.75     22.20 o
   1   7   6       15.65       27.88      7.87 o
   2   7   6      603.94      602.03     20.86 o
   3   7   6     1332.40     1368.11     31.08 o
   4   7   6     1029.78     1113.66     29.20 o
  -9   8   6      464.14      346.04     25.54 o
  -8   8   6      940.43      927.93     37.33 o
  -7   8   6      976.69      950.12     37.17 o
  -6   8   6      288.74      351.29     24.88 o
  -5   8   6      406.16      442.37     38.34 o
  -4   8   6     1001.61      925.14     40.52 o
  -3   8   6     1987.26     2015.65    103.06 o
  -2   8   6      250.39      258.81     20.44 o
  -1   8   6       17.55       28.54      8.90 o
   0   8   6      876.59      858.87     21.65 o
   1   8   6     1140.16      997.89     26.27 o
   2   8   6      730.08      693.57     18.37 o
   3   8   6        1.34        2.25     11.59 o
  -8   9   6        2.04        5.68     15.80 o
  -7   9   6      172.09      191.26     33.38 o
  -6   9   6      105.48      108.93     20.12 o
  -5   9   6      157.50      134.54     19.66 o
  -4   9   6        5.96       20.89     14.92 o
  -3   9   6        0.94       -3.41     15.05 o
  -2   9   6       77.38       73.86     13.31 o
  -1   9   6      143.64      109.50     14.83 o
   0   9   6      118.60      111.30     15.62 o
   1   9   6        9.72       21.51     12.53 o
   2   9   6       39.40       31.28     14.35 o
  -6  10   6        4.45       10.75     16.97 o
  -5  10   6       45.24       40.13     17.54 o
  -4  10   6      490.40      552.05     44.77 o
  -3  10   6       52.36       21.20     14.25 o
  -2  10   6       78.84       64.18     13.53 o
  -1  10   6       11.04       18.12     13.15 o
   0  10   6      167.75      170.76     17.49 o
 -11   1   7      331.54      318.12     23.57 o
 -10   1   7      419.21      312.56     23.06 o
  -9   1   7      842.42      999.60     32.08 o
  -8   1   7       63.18       75.16     11.82 o
  -7   1   7      267.36      282.68     16.17 o
  -6   1   7     1024.71     1086.56     34.03 o
  -5   1   7     1441.98     1692.73     40.77 o
  -4   1   7      208.61      225.16     17.28 o
  -3   1   7       57.06       52.37     10.16 o
  -2   1   7      538.99      538.00     18.31 o
  -1   1   7     1098.76     1172.05     25.02 o
   0   1   7      617.15      605.41     23.39 o
   1   1   7       25.93       30.95     16.48 o
   2   1   7      134.58       97.29     22.57 o
   3   1   7      699.45      630.46     49.28 o
   4   1   7      545.98      481.84     36.66 o
 -11   2   7      638.19      630.70     29.36 o
 -10   2   7       24.44       77.84     14.23 o
  -9   2   7      889.22     1116.21     36.51 o
  -8   2   7     1487.52     1610.98     42.44 o
  -7   2   7     1309.53     1268.31     71.13 o
  -6   2   7      134.07      110.16     14.95 o
  -5   2   7      112.81      108.27     13.77 o
  -4   2   7     1898.25     2014.52     44.55 o
  -3   2   7     2088.36     2041.01     36.33 o
  -2   2   7     1290.08     1434.89     28.21 o
  -1   2   7        0.42       -2.38      8.93 o
   0   2   7      722.82      677.18     25.41 o
   1   2   7     1771.31     1723.69     54.23 o
   2   2   7     1326.38     1561.17     52.51 o
   3   2   7      142.77      133.54     23.22 o
   4   2   7      168.89      145.11     23.87 o
 -10   3   7      234.83      171.90     18.97 o
  -9   3   7      592.46      693.25     61.35 o
  -8   3   7       27.39       37.12     12.54 o
  -7   3   7       78.01       75.27     13.64 o
  -6   3   7      465.52      423.76     46.42 o
  -5   3   7      789.40      886.22     33.46 o
  -4   3   7       90.41      100.19     14.18 o
  -3   3   7        0.77       21.57     15.08 o
  -2   3   7      352.07      347.34     21.77 o
  -1   3   7      728.87      874.82     20.13 o
   0   3   7      240.91      227.09     17.24 o
   1   3   7       14.13       15.01     11.65 o
   2   3   7      148.46      183.72     25.64 o
   3   3   7      385.21      329.35     30.12 o
   4   3   7      213.06      172.90     26.05 o
 -10   4   7        5.10        3.49     12.78 o
  -9   4   7       28.60       36.90     13.71 o
  -8   4   7       44.56       40.89     13.50 o
  -7   4   7       45.01       43.65     13.44 o
  -6   4   7       11.66        7.73     12.03 o
  -5   4   7       36.37       33.41     13.94 o
  -4   4   7        2.43        9.27     12.68 o
  -3   4   7       87.94      100.46     14.41 o
  -2   4   7       49.26       63.61     10.59 o
  -1   4   7       10.02        6.40      9.78 o
   0   4   7        3.84       12.17      7.97 o
   1   4   7       36.14       19.97     11.66 o
   2   4   7       35.44       34.33     12.15 o
   3   4   7        1.94        6.26     13.88 o
   4   4   7        0.40        8.11     21.46 o
  -9   5   7      465.58      445.05     35.56 o
  -8   5   7       35.86       44.09     14.87 o
  -7   5   7      332.51      365.20     24.32 o
  -6   5   7     1215.37     1302.81    108.31 o
  -5   5   7     1198.28     1267.07     71.32 o
  -4   5   7      551.09      614.50     28.21 o
  -3   5   7       93.26       94.03     15.53 o
  -2   5   7      724.85      731.71     22.87 o
  -1   5   7     1379.09     1448.42     30.57 o
   0   5   7     1146.09     1255.80     24.79 o
   1   5   7        0.81       -2.08      9.52 o
   2   5   7      147.10      125.10     15.72 o
   3   5   7      798.70      773.25     29.51 o
  -9   6   7      469.08      516.06     37.10 o
  -8   6   7     1031.17     1012.76     54.07 o
  -7   6   7     1041.13     1079.35     40.83 o
  -6   6   7      109.85       82.01     15.86 o
  -5   6   7       85.04       64.52     15.10 o
  -4   6   7      991.86      959.97     35.39 o
  -3   6   7     1410.52     1358.83     80.71 o
  -2   6   7      558.49      505.18     48.74 o
  -1   6   7       13.50        9.43      8.31 o
   0   6   7      306.66      236.03     13.58 o
   1   6   7     1070.63      921.10     25.39 o
   2   6   7      859.32      924.90     37.09 o
  -7   7   7        9.39       -1.58     14.47 o
  -6   7   7      467.10      582.12     30.38 o
  -5   7   7      175.67      127.31     18.26 o
  -4   7   7       33.96       29.06     13.67 o
  -3   7   7        0.99        1.27     14.69 o
  -2   7   7      147.43      172.93     21.74 o
  -1   7   7      195.95      168.83     14.27 o
   0   7   7      222.58      245.39     12.86 o
   1   7   7        1.44       13.53     10.58 o
  -6   8   7       55.32       71.01     17.68 o
  -5   8   7      203.88      290.39     24.42 o
  -4   8   7      184.48      258.01     22.86 o
  -3   8   7       62.74       40.09     15.71 o
  -2   8   7      121.39      125.21     18.86 o
  -1   8   7        0.19       -0.27     11.52 o
  -8   0   8      963.85     1044.02     52.27 o
  -7   0   8      792.96      614.69     41.09 o
  -6   0   8      398.09      402.71     34.48 o
  -5   0   8       60.98       68.12     20.07 o
  -4   0   8      643.00      582.24     37.73 o
  -3   0   8     1199.67     1086.78     47.75 o
  -2   0   8      655.50      746.34     55.59 o
  -1   0   8      122.68      152.57     35.07 o
   0   0   8      212.16      164.04     34.59 o
   1   0   8     2129.89     2621.36    101.89 o
  -8   1   8       20.15       13.54     13.44 o
  -7   1   8       67.95       63.30     15.10 o
  -6   1   8      399.35      400.99     24.39 o
  -5   1   8      431.33      414.18     23.68 o
  -4   1   8      222.72      202.63     17.55 o
  -3   1   8       19.20       31.15     12.08 o
  -2   1   8      342.86      387.91     17.68 o
  -1   1   8      772.94      808.99     40.46 o
   0   1   8       29.71       18.79     24.13 o
   1   1   8       56.20       56.19     20.26 o
  -8   2   8       16.49        5.25     13.86 o
  -7   2   8        4.96       -3.99     12.97 o
  -6   2   8       16.87       30.04     13.89 o
  -5   2   8        2.99        4.44     13.69 o
  -4   2   8        0.32        8.33     16.03 o
  -3   2   8       15.78        3.67     11.10 o
  -2   2   8        7.47       10.23     12.85 o
  -1   2   8        2.94        3.58     19.73 o
   0   2   8       42.75       48.30     21.22 o
   1   2   8        5.70       15.28     21.86 o
  -7   3   8       47.79       32.74     21.96 o
  -6   3   8      669.85      681.65     30.71 o
  -5   3   8     1033.66     1112.35     38.35 o
  -4   3   8      157.82      120.30     13.37 o
  -3   3   8       12.60       16.03     12.40 o
  -2   3   8      389.49      399.62     22.69 o
  -1   3   8      650.95      651.30     45.63 o
   0   3   8      384.17      301.06     40.57 o
  -7   4   8      787.25      744.11     36.06 o
  -6   4   8      192.99      184.35     38.29 o
  -5   4   8       41.92        9.47     13.34 o
  -4   4   8      456.61      425.91     25.38 o
  -3   4   8     1154.73     1065.65     45.85 o
  -2   4   8      553.78      568.79     22.06 o
  -1   4   8       30.40       94.76     32.58 o
  -5   5   8      331.08      346.20     27.50 o
  -4   5   8       81.52       63.57     16.06 o
  -3   5   8        5.11        9.44     13.92 o
  -2   5   8      151.44      135.40     15.90 o
 
